# Supplementary material for: Identification and Validation of a Previously Missed Mutational Signature in Colorectal Cancer
Source: bioRxiv. 2025 Jun 7:2025.06.06.658321. Preprint. [Version 1] doi: 10.1101/2025.06.06.658321 (PMC12258970; doi:10.1101/2025.06.06.658321)
Supplement: Supplement 2 [file media-2.xls]

## Sheet: Supplementary_Table1
Supplementary Table 1: Single base substituion mutations In POLD1 and DNA mismatch repair genes
sample	Hugo_Symbol	Entrez_Gene_Id	Center	NCBI_Build	Chromosome	Start_Position	End_Position	Strand	Variant_Classification	Variant_Type	Reference_Allele	Tumor_Seq_Allele1	Tumor_Seq_Allele2	dbSNP_RS	dbSNP_Val_Status	Tumor_Sample_Barcode	sample	CLINVAR
PD52192a	PMS1	5378	.	GRCh38	chr2	189863834	189863834	+	Missense_Mutation	SNP	G	G	A	novel		TUMOR	PD52192a	.
PD52192a	PMS2	5395	.	GRCh38	chr7	5987000	5987000	+	Missense_Mutation	SNP	C	C	T	novel		TUMOR	PD52192a	Uncertain significance
PD52192a	MSH3	4437	.	GRCh38	chr5	80700300	80700300	+	Intron	SNP	G	G	A	rs975511996		TUMOR	PD52192a
PD52194a	MSH2	4436	.	GRCh38	chr2	47495752	47495752	+	Intron	SNP	C	C	T	rs1248586804		TUMOR	PD52194a
PD52194a	MSH2	4436	.	GRCh38	chr2	47607418	47607418	+	Missense_Mutation	SNP	C	C	A	novel		TUMOR	PD52194a	.
PD47090a	MSH6	2956	.	GRCh38	chr2	47806835	47806835	+	Nonsense_Mutation	SNP	T	T	A	novel		TUMOR	PD47090a	.
PD54874a	PMS2	5395	.	GRCh38	chr7	5987311	5987311	+	Missense_Mutation	SNP	G	G	A	rs1805323		TUMOR	PD54874a	Conflicting classifications of pathogenicity Uncertain significance(8); Likely benign(1)
PD54874a	MSH2	4436	.	GRCh38	chr2	47612269	47612269	+	Intron	SNP	G	G	A	novel		TUMOR	PD54874a
PD53997a	PMS2	5395	.	GRCh38	chr7	5986968	5986968	+	Silent	SNP	G	G	A	rs1261280629		TUMOR	PD53997a
PD53997a	MSH6	2956	.	GRCh38	chr2	47787545	47787545	+	Intron	SNP	G	G	T	novel		TUMOR	PD53997a
PD53997a	MSH2	4436	.	GRCh38	chr2	47483716	47483716	+	3'Flank	SNP	G	G	A	rs994089954		TUMOR	PD53997a
PD53997a	MSH2	4436	.	GRCh38	chr2	47580671	47580671	+	Intron	SNP	T	T	C	rs550185521		TUMOR	PD53997a
PD54127a	MSH2	4436	.	GRCh38	chr2	47478481	47478481	+	Missense_Mutation	SNP	C	C	T	rs41295294		TUMOR	PD54127a	Uncertain significance
PD56174a	PMS2	5395	.	GRCh38	chr7	5987311	5987311	+	Missense_Mutation	SNP	G	G	A	rs1805323		TUMOR	PD56174a	Conflicting classifications of pathogenicity Uncertain significance(8); Likely benign(1)
PD56174a	MLH1	4292	.	GRCh38	chr3	37020765	37020765	+	Intron	SNP	G	G	A	novel		TUMOR	PD56174a
PD56174a	MSH3	4437	.	GRCh38	chr5	80805764	80805764	+	Intron	SNP	G	G	T	novel		TUMOR	PD56174a
PD47103a	PMS1	5378	.	GRCh38	chr2	189850414	189850414	+	Intron	SNP	A	A	G	novel		TUMOR	PD47103a
PD47103a	MLH1	4292	.	GRCh38	chr3	37028864	37028864	+	Missense_Mutation	SNP	G	G	A	rs754554026		TUMOR	PD47103a	Conflicting classifications of pathogenicity Uncertain significance(7); Likely benign(2)
PD48979a	MLH1	4292	.	GRCh38	chr3	37048915	37048915	+	Silent	SNP	C	C	T	rs63750014		TUMOR	PD48979a
PD47114a	MLH1	4292	.	GRCh38	chr3	37047619	37047619	+	Missense_Mutation	SNP	T	T	A	novel		TUMOR	PD47114a	.
PD54882a	PMS1	5378	.	GRCh38	chr2	189801441	189801441	+	Intron	SNP	A	A	T	novel		TUMOR	PD54882a
PD54882a	MLH3	27030	.	GRCh38	chr14	75047759	75047759	+	Missense_Mutation	SNP	G	G	A	novel		TUMOR	PD54882a	Uncertain significance
PD54882a	MSH2	4436	.	GRCh38	chr2	47576323	47576323	+	Intron	SNP	G	G	T	rs1403029211		TUMOR	PD54882a
PD56154a	MSH2	4436	.	GRCh38	chr2	47411110	47411110	+	Intron	SNP	T	T	A	novel		TUMOR	PD56154a
PD56154a	MSH3	4437	.	GRCh38	chr5	80734142	80734142	+	Intron	SNP	C	C	A	novel		TUMOR	PD56154a
PD56154a	MSH3	4437	.	GRCh38	chr5	80813576	80813576	+	Splice_Region	SNP	A	A	G	novel		TUMOR	PD56154a
PD55295a	MLH1	4292	.	GRCh38	chr3	37026013	37026013	+	Splice_Region	SNP	G	G	A	rs1553651602		TUMOR	PD55295a
PD56066a	MSH2	4436	.	GRCh38	chr2	47403293	47403293	+	Silent	SNP	G	G	T	novel		TUMOR	PD56066a
PD52182a	MSH3	4437	.	GRCh38	chr5	80672254	80672254	+	Missense_Mutation	SNP	G	G	A	rs760032154		TUMOR	PD52182a	Uncertain significance
PD57099a	MSH3	4437	.	GRCh38	chr5	80813621	80813621	+	Missense_Mutation	SNP	A	A	G	novel		TUMOR	PD57099a	.
PD56096a	PMS1	5378	.	GRCh38	chr2	189794909	189794909	+	Intron	SNP	C	C	A	novel		TUMOR	PD56096a
PD56096a	PMS1	5378	.	GRCh38	chr2	189848850	189848850	+	Intron	SNP	G	G	A	novel		TUMOR	PD56096a
PD56096a	MSH6	2956	.	GRCh38	chr2	47737887	47737887	+	Intron	SNP	C	C	G	rs991876359		TUMOR	PD56096a
PD56096a	MSH6	2956	.	GRCh38	chr2	47746531	47746531	+	Intron	SNP	C	C	T	rs966088662		TUMOR	PD56096a
PD56096a	MLH1	4292	.	GRCh38	chr3	36996614	36996614	+	Splice_Region	SNP	G	G	C	novel		TUMOR	PD56096a
PD56096a	MLH1	4292	.	GRCh38	chr3	37033960	37033960	+	Intron	SNP	G	G	C	novel		TUMOR	PD56096a
PD56096a	MLH1	4292	.	GRCh38	chr3	37048313	37048313	+	Intron	SNP	G	G	A	novel		TUMOR	PD56096a
PD56096a	MSH2	4436	.	GRCh38	chr2	47578843	47578843	+	Intron	SNP	T	T	A	novel		TUMOR	PD56096a
PD55005a	PMS1	5378	.	GRCh38	chr2	189801719	189801719	+	Intron	SNP	G	G	C	novel		TUMOR	PD55005a
PD55005a	MSH6	2956	.	GRCh38	chr2	47751941	47751941	+	Intron	SNP	G	G	C	novel		TUMOR	PD55005a
PD55005a	MLH1	4292	.	GRCh38	chr3	37007057	37007057	+	Missense_Mutation	SNP	G	G	C	rs63750638		TUMOR	PD55005a	Uncertain significance
PD55005a	MSH2	4436	.	GRCh38	chr2	47585391	47585391	+	Intron	SNP	G	G	A	rs377339421		TUMOR	PD55005a
PD55334a	PMS1	5378	.	GRCh38	chr2	189873538	189873538	+	Missense_Mutation	SNP	C	C	T	novel		TUMOR	PD55334a	.
PD55334a	MSH2	4436	.	GRCh38	chr2	47637049	47637049	+	Intron	SNP	C	C	T	novel		TUMOR	PD55334a
PD55334a	MLH1	4292	.	GRCh38	chr3	36996182	36996182	+	Intron	SNP	C	C	T	novel		TUMOR	PD55334a
PD55334a	MSH3	4437	.	GRCh38	chr5	80781963	80781963	+	Intron	SNP	G	G	T	novel		TUMOR	PD55334a
PD55334a	MSH3	4437	.	GRCh38	chr5	80832350	80832350	+	Intron	SNP	G	G	A	novel		TUMOR	PD55334a
PD55473a	MSH3	4437	.	GRCh38	chr5	80744573	80744573	+	Missense_Mutation	SNP	G	G	A	rs776668872		TUMOR	PD55473a	Uncertain significance
PD55409a	MSH2	4436	.	GRCh38	chr2	47607407	47607407	+	Missense_Mutation	SNP	G	G	A	rs536643059		TUMOR	PD55409a	.
PD55001a	PMS2	5395	.	GRCh38	chr7	5987233	5987233	+	Missense_Mutation	SNP	G	G	A	rs74902811		TUMOR	PD55001a	No known pathogenicity
PD55001a	MSH6	2956	.	GRCh38	chr2	47694128	47694128	+	5'Flank	SNP	C	C	A	novel		TUMOR	PD55001a
PD55001a	MSH6	2956	.	GRCh38	chr2	47723911	47723911	+	Intron	SNP	C	C	A	rs764211144		TUMOR	PD55001a
PD55001a	MSH6	2956	.	GRCh38	chr2	47766372	47766372	+	Intron	SNP	C	C	T	novel		TUMOR	PD55001a
PD55434a	PMS1	5378	.	GRCh38	chr2	189880141	189880141	+	3'Flank	SNP	C	C	T	novel		TUMOR	PD55434a
PD55434a	MSH6	2956	.	GRCh38	chr2	47694287	47694287	+	5'Flank	SNP	G	G	A	novel		TUMOR	PD55434a
PD55434a	MSH6	2956	.	GRCh38	chr2	47805007	47805007	+	Missense_Mutation	SNP	C	C	A	rs773583312		TUMOR	PD55434a	Uncertain significance
PD56094a	MLH3	27030	.	GRCh38	chr14	75048191	75048191	+	Missense_Mutation	SNP	T	T	C	novel		TUMOR	PD56094a	.
PD56094a	MSH2	4436	.	GRCh38	chr2	47580641	47580641	+	Intron	SNP	C	C	T	rs190612468		TUMOR	PD56094a
PD55307a	PMS1	5378	.	GRCh38	chr2	189851746	189851746	+	Intron	SNP	A	A	G	novel		TUMOR	PD55307a
PD55307a	PMS1	5378	.	GRCh38	chr2	189863689	189863689	+	Intron	SNP	G	G	T	novel		TUMOR	PD55307a
PD55307a	PMS1	5378	.	GRCh38	chr2	189881087	189881087	+	3'Flank	SNP	G	G	A	rs1482702811		TUMOR	PD55307a
PD55307a	MSH2	4436	.	GRCh38	chr2	47411077	47411077	+	Intron	SNP	T	T	C	novel		TUMOR	PD55307a
PD55307a	MSH2	4436	.	GRCh38	chr2	47437979	47437979	+	Intron	SNP	A	A	G	novel		TUMOR	PD55307a
PD55307a	MSH2	4436	.	GRCh38	chr2	47601204	47601204	+	Intron	SNP	C	C	A	novel		TUMOR	PD55307a
PD55307a	MLH1	4292	.	GRCh38	chr3	37015380	37015380	+	Intron	SNP	A	A	G	rs1003191083		TUMOR	PD55307a
PD55307a	MLH1	4292	.	GRCh38	chr3	37017334	37017334	+	Intron	SNP	G	G	A	novel		TUMOR	PD55307a
PD55307a	MSH3	4437	.	GRCh38	chr5	80813604	80813604	+	Missense_Mutation	SNP	G	G	C	novel		TUMOR	PD55307a	.
PD55380a	PMS1	5378	.	GRCh38	chr2	189795048	189795048	+	Intron	SNP	T	T	C	novel		TUMOR	PD55380a
PD55380a	MSH6	2956	.	GRCh38	chr2	47806512	47806512	+	Missense_Mutation	SNP	A	A	G	novel		TUMOR	PD55380a	.
PD55380a	MSH2	4436	.	GRCh38	chr2	47498799	47498799	+	Intron	SNP	T	T	A	rs116063322		TUMOR	PD55380a
PD52188a	PMS1	5378	.	GRCh38	chr2	189873599	189873599	+	Missense_Mutation	SNP	C	C	A	novel		TUMOR	PD52188a	.
PD54054a	MSH6	2956	.	GRCh38	chr2	47806294	47806294	+	Nonsense_Mutation	SNP	C	C	A			TUMOR	PD54054a	Pathogenic
PD54067a	MSH2	4436	.	GRCh38	chr2	47585523	47585523	+	Intron	SNP	C	C	T	rs138621646		TUMOR	PD54067a
PD54067a	MSH2	4436	.	GRCh38	chr2	47615994	47615994	+	Intron	SNP	C	C	T	novel		TUMOR	PD54067a
PD54067a	MLH1	4292	.	GRCh38	chr3	37047626	37047626	+	Silent	SNP	G	G	A	rs876658919		TUMOR	PD54067a
PD54067a	MSH3	4437	.	GRCh38	chr5	80687924	80687924	+	Intron	SNP	G	G	A	novel		TUMOR	PD54067a
PD56082a	MLH3	27030	.	GRCh38	chr14	75033534	75033534	+	Intron	SNP	G	G	A	rs746342328		TUMOR	PD56082a
PD56082a	MLH1	4292	.	GRCh38	chr3	37042275	37042275	+	Silent	SNP	C	C	T	rs780221881		TUMOR	PD56082a
PD56171a	PMS2	5395	.	GRCh38	chr7	5987009	5987009	+	Missense_Mutation	SNP	A	A	G	rs1562627766		TUMOR	PD56171a	Uncertain significance
PD56171a	MLH3	27030	.	GRCh38	chr14	75024039	75024039	+	Intron	SNP	A	A	C	novel		TUMOR	PD56171a
PD54095a	MSH2	4436	.	GRCh38	chr2	47579142	47579142	+	Intron	SNP	G	G	A	novel		TUMOR	PD54095a
PD54095a	MLH3	27030	.	GRCh38	chr14	75026448	75026448	+	Intron	SNP	A	A	C	novel		TUMOR	PD54095a
PD54095a	MLH1	4292	.	GRCh38	chr3	37018699	37018699	+	Intron	SNP	G	G	A	rs370611028		TUMOR	PD54095a
PD54095a	MSH3	4437	.	GRCh38	chr5	80670186	80670186	+	Silent	SNP	A	A	G	novel		TUMOR	PD54095a
PD47081a	POLD1	5424	.	GRCh38	chr19	50415484	50415484	+	Missense_Mutation	SNP	C	C	A	novel		TUMOR	PD47081a	.
PD54075a	POLD1	5424	.	GRCh38	chr19	50416685	50416685	+	Missense_Mutation	SNP	A	A	G	rs2039309429		TUMOR	PD54075a	Uncertain significance
PD55464a	POLD1	5424	.	GRCh38	chr19	50409135	50409135	+	Missense_Mutation	SNP	C	C	A			TUMOR	PD55464a	.
PD52584a	POLD1	5424	.	GRCh38	chr19	50409637	50409637	+	Missense_Mutation	SNP	G	G	A	novel		TUMOR	PD52584a	Uncertain significance
PD54051a	POLD1	5424	.	GRCh38	chr19	50417880	50417880	+	Missense_Mutation	SNP	G	G	A	rs3219457		TUMOR	PD54051a	Conflicting classifications of pathogenicity Uncertain significance(5); Benign(1); Likely benign(2)
PD56176a	POLD1	5424	.	GRCh38	chr19	50416681	50416681	+	Missense_Mutation	SNP	C	C	T	rs753844112		TUMOR	PD56176a	Uncertain significance
PD57112a	POLD1	5424	.	GRCh38	chr19	50402093	50402093	+	Silent	SNP	C	C	T	rs946941126		TUMOR	PD57112a
PD55319a	POLD1	5424	.	GRCh38	chr19	50416678	50416678	+	Missense_Mutation	SNP	C	C	T	rs1044937882		TUMOR	PD55319a	Uncertain significance
PD55005a	POLD1	5424	.	GRCh38	chr19	50415742	50415742	+	Silent	SNP	C	C	T	rs372269344		TUMOR	PD55005a
PD47063a	POLD1	5424	.	GRCh38	chr19	50408832	50408832	+	Missense_Mutation	SNP	C	C	T			TUMOR	PD47063a	Uncertain significance
PD54920a	POLD1	5424	.	GRCh38	chr19	50415779	50415779	+	Missense_Mutation	SNP	G	G	C			TUMOR	PD54920a	Uncertain significance

## Sheet: Supplementary_Table2
Supplementary Table 2: Indel mutations In POLD1 and DNA mismatch repair genes
sample	Hugo_Symbol	Entrez_Gene_Id	Center	NCBI_Build	Chromosome	Start_Position	End_Position	Strand	Variant_Classification	Variant_Type	Reference_Allele	Tumor_Seq_Allele1	Tumor_Seq_Allele2	dbSNP_RS	dbSNP_Val_Status	Tumor_Sample_Barcode	sample	CLINVAR
PD54997a	MSH6	2956	.	GRCh38	chr2	47799609	47799610	+	Frame_Shift_Ins	INS	-	-	A	novel		TUMOR	PD54997a	.
PD52162a	MSH6	2956	.	GRCh38	chr2	47783254	47783255	+	In_Frame_Ins	INS	-	-	TAC	novel		TUMOR	PD52162a	.
PD52162a	MSH2	4436	.	GRCh38	chr2	47487887	47487888	+	3'Flank	INS	-	-	A	rs946265252		TUMOR	PD52162a
PD54044a	PMS1	5378	.	GRCh38	chr2	189853463	189853464	+	Intron	INS	-	-	A	novel		TUMOR	PD54044a
PD54044a	MLH3	27030	.	GRCh38	chr14	75048693	75048696	+	Frame_Shift_Del	DEL	CATG	CATG	-	novel		TUMOR	PD54044a	.
PD55438a	MLH3	27030	.	GRCh38	chr14	75047900	75047901	+	Frame_Shift_Ins	INS	-	-	T	rs751465048		TUMOR	PD55438a	Uncertain significance
PD52105a	PMS2	5395	.	GRCh38	chr7	5986892	5986894	+	In_Frame_Del	DEL	AAG	AAG	-	novel		TUMOR	PD52105a	.
PD54909a	MLH3	27030	.	GRCh38	chr14	75047131	75047133	+	In_Frame_Del	DEL	TGT	TGT	-	novel		TUMOR	PD54909a	Uncertain significance
PD54872a	POLD1	5424	.	GRCh38	chr19	50401798	50401798	+	Frame_Shift_Del	DEL	G	G	-			TUMOR	PD54872a	Uncertain significance

## Sheet: Supplementary_Table3
Supplementary Table 3: Somatic mutation activties with SBS_D included as a novel signature
	SBS1	SBS2	SBS3	SBS5	SBS8	SBS13	SBS17a	SBS17b	SBS18	SBS40a	SBS88	SBS89	SBS93	SBS94	SBS_D	SBS_F	SBS_H	SBS_M	SBS_O
PD43385a	1506	0	0	0	0	0	0	0	0	0	639	0	0	0	1327	0	0	0	0
PD45505a	1003	145	0	0	0	232	0	0	841	0	0	0	1780	0	952	0	1393	0	0
PD47039a	2759	313	0	1739	1736	793	248	742	2512	0	0	0	1239	0	1775	0	0	0	0
PD47040a	2160	0	0	0	0	0	0	0	883	0	0	0	0	0	1915	0	659	0	0
PD47041a	1422	0	0	0	1035	0	288	1100	2345	0	524	0	2007	0	2838	2629	0	0	0
PD47042a	2167	0	0	0	1805	0	0	0	1056	0	0	0	0	0	2151	0	673	0	0
PD47043a	2295	0	0	3402	0	0	0	0	1565	0	0	0	6533	0	0	0	1461	0	0
PD47045a	2149	0	0	3335	3400	0	0	205	1262	0	0	0	2209	0	1384	0	2645	0	0
PD47046a	1971	0	0	1530	0	0	0	250	668	0	0	0	0	1953	1875	0	657	0	0
PD47049a	1272	0	0	0	0	0	1052	6113	1912	0	0	0	3708	0	0	0	2815	0	0
PD47050a	1707	0	0	0	3531	0	0	464	714	0	0	0	0	0	1806	0	1142	0	0
PD47051a	2833	0	0	3546	2824	0	231	586	1565	0	0	0	2081	0	2818	1536	2281	0	0
PD47052a	1390	0	0	0	0	0	262	458	0	0	0	0	1088	0	970	0	0	0	0
PD47053a	1475	0	0	0	4533	0	7108	12367	0	0	0	0	10298	0	0	3852	2160	0	2230
PD47055a	2876	0	0	2309	1900	0	443	1126	4787	0	0	0	3576	0	4747	0	2047	0	0
PD47056a	1973	0	0	0	0	0	0	0	573	0	0	0	0	0	1059	0	0	0	0
PD47057a	1477	0	0	0	0	0	0	0	2185	0	0	0	1814	0	2544	0	0	0	0
PD47058a	1920	310	0	0	1688	0	0	314	1509	0	0	0	2449	0	4185	0	1969	0	1045
PD47059a	2128	300	0	0	0	0	0	429	871	0	0	0	0	0	1994	0	0	0	0
PD47060a	1612	364	0	0	1206	349	221	561	1481	0	0	0	2643	0	2100	0	1730	0	0
PD47061a	1161	269	0	0	0	367	303	985	3077	0	978	0	3334	0	2586	0	1039	0	0
PD47062a	2152	0	0	0	0	0	210	277	1451	0	0	0	0	0	3389	0	882	0	0
PD47063a	2362	0	0	0	0	0	0	0	2769	0	0	0	0	0	3464	0	1330	0	0
PD47064a	1957	228	0	2323	0	374	749	3983	0	0	0	0	0	0	2021	0	1535	0	780
PD47065a	2504	298	0	0	0	489	239	492	1413	0	0	0	0	0	2224	0	832	0	0
PD47066a	1655	0	0	0	0	0	0	0	1075	0	0	0	0	0	1805	1582	0	0	0
PD47067a	2952	0	0	0	1133	0	397	968	3104	0	0	0	1204	0	3475	1498	0	0	0
PD47068a	1959	448	0	2243	3863	774	353	651	0	0	0	0	0	0	1736	0	3150	0	0
PD47069a	3152	0	0	0	0	0	0	302	1197	0	0	0	1143	0	3529	0	0	0	0
PD47070a	1439	0	0	2491	2895	0	1326	2817	1083	1814	0	0	4377	0	1527	0	2127	0	0
PD47071a	2890	0	0	1777	0	0	0	0	2859	0	0	0	881	0	1280	0	617	0	0
PD47072a	2396	0	0	0	0	0	453	1377	2592	0	0	0	3031	0	1981	0	2020	0	3856
PD47073a	1169	193	0	1654	1238	248	0	278	0	0	0	0	1688	0	2185	0	1736	0	0
PD47074a	1615	0	0	0	0	0	543	1452	1144	0	618	0	1257	0	1985	1392	893	0	0
PD47076a	1576	0	0	0	0	0	2177	8927	0	0	0	0	0	0	1592	0	0	0	0
PD47077a	2476	0	0	0	2290	430	0	227	1864	0	0	0	0	0	3574	0	2240	0	0
PD47078a	1768	0	0	0	0	0	208	576	0	0	0	0	1100	0	1353	0	690	0	0
PD47079a	1353	0	0	0	1385	0	0	123	887	1734	0	0	0	0	1614	0	0	0	0
PD47080a	1893	0	0	0	0	0	0	0	1077	0	0	0	0	0	1647	0	0	0	0
PD47081a	1749	0	0	0	0	0	1683	2712	1080	0	678	0	1501	0	1411	0	0	0	0
PD47082a	2256	0	0	0	0	0	0	0	1192	0	461	0	0	0	1477	0	3241	0	0
PD47083a	1735	0	0	0	0	0	0	0	2324	0	0	0	0	0	1871	0	0	0	0
PD47084a	1970	0	0	0	0	0	0	0	1510	0	0	0	0	0	1859	0	0	0	0
PD47085a	1261	0	0	0	648	0	0	0	961	0	0	0	840	0	857	0	0	0	0
PD47086a	2116	0	0	0	1413	0	326	964	2307	0	0	0	1130	0	2317	3454	691	0	0
PD47088a	1367	0	0	0	0	0	0	0	1799	0	0	0	1033	0	2110	909	0	0	0
PD47089a	1247	0	0	812	457	0	0	0	681	0	0	0	794	0	802	0	0	0	0
PD47090a	1011	0	0	0	2038	0	0	0	1275	0	0	0	2611	0	1750	0	0	0	409
PD47091a	2054	0	0	1200	0	0	0	0	1315	0	740	0	0	0	1321	0	0	0	0
PD47092a	2443	0	0	2731	1227	0	0	0	1123	0	0	0	0	0	1099	0	0	0	0
PD47093a	1927	0	0	0	0	0	0	0	877	0	0	0	0	0	2561	2483	0	0	0
PD47094a	1128	0	0	4433	0	0	0	509	1288	0	0	0	9742	0	2358	0	0	7105	1829
PD47099a	1640	0	0	0	0	0	145	293	666	0	0	0	1398	0	1865	0	549	0	0
PD47100a	2350	0	0	1990	2056	0	0	261	1910	0	0	0	2297	0	2131	0	0	0	0
PD47101a	2300	0	0	1672	958	0	0	0	1707	2594	0	0	0	0	1840	0	804	0	0
PD47102a	1898	0	0	1408	1305	0	0	0	992	1785	0	0	1817	0	1337	0	1199	0	0
PD47103a	2083	0	0	0	0	0	0	0	655	0	0	0	0	0	2697	0	0	0	0
PD47107a	2590	0	0	0	1177	0	0	356	1609	0	0	0	0	0	2279	0	0	0	0
PD47109a	2258	0	0	0	0	0	307	625	3786	0	0	0	1711	0	2315	0	1357	0	0
PD47110a	1424	441	0	0	3486	0	1427	5608	1358	0	0	0	6024	0	2483	0	4211	0	1044
PD47111a	2823	0	0	1732	0	0	0	0	1200	2265	0	0	0	0	1667	0	933	0	0
PD47112a	1990	0	0	1349	1012	0	0	0	1013	0	0	0	0	0	1365	1446	0	0	0
PD47113a	1918	0	0	0	0	0	0	0	3446	0	1855	0	0	0	4679	0	0	0	0
PD47114a	1535	282	0	0	0	392	0	0	1380	0	0	0	0	0	1126	0	0	0	0
PD47116a	1928	0	0	0	0	0	0	128	1101	0	0	0	0	0	1366	0	0	0	0
PD47117a	2271	0	0	2765	0	0	0	0	0	0	0	0	4136	0	4233	0	0	1370	0
PD47118a	1652	327	0	3318	1451	0	624	2086	999	0	0	0	0	0	3195	3538	1399	0	544
PD47121a	1219	200	0	0	1203	0	266	697	0	0	5132	0	0	0	1201	1439	0	0	0
PD47122a	854	195	0	0	0	0	0	0	1025	0	0	0	6501	0	0	0	0	3239	0
PD47124a	1453	0	0	0	0	0	0	0	979	0	0	0	0	0	982	0	0	0	0
PD47125a	2815	0	0	2767	1859	0	215	791	1167	0	0	0	0	0	1292	1058	744	0	0
PD47126a	2147	0	0	0	0	0	352	765	1741	3546	0	0	1109	0	2762	0	811	0	0
PD47127a	2026	0	0	1801	0	0	0	0	546	0	0	0	741	0	991	0	951	0	0
PD47128a	2383	0	0	0	0	0	0	0	1827	0	0	0	0	0	1571	0	0	0	0
PD47129a	2917	0	0	0	3691	0	1054	3528	0	0	0	0	3551	0	3467	0	3104	0	0
PD47130a	2726	0	0	2728	2877	0	0	549	0	0	0	0	2435	0	2428	0	1132	0	0
PD47132a	1532	0	0	0	0	0	0	149	1876	1863	799	0	703	0	1911	0	0	0	0
PD47133a	1519	0	0	0	0	0	0	0	2643	0	0	0	0	0	3152	2897	0	0	532
PD47135a	2381	322	0	0	0	0	365	513	3077	0	0	0	3077	0	5447	4386	2411	0	1017
PD47136a	1936	0	0	0	0	0	0	0	2567	0	0	0	1352	0	2441	0	0	0	0
PD47137a	1783	0	0	2262	931	283	0	0	2155	0	0	0	924	0	1070	1137	0	0	0
PD47138a	1479	0	0	0	1438	0	0	0	3376	0	975	0	0	0	4121	0	0	0	0
PD47141a	1781	172	0	0	0	0	0	0	578	0	446	0	0	0	1519	0	1060	0	0
PD47142a	2755	214	0	0	0	0	398	852	1593	0	0	0	1033	0	1158	0	1080	0	0
PD47143a	1574	0	0	0	760	0	0	189	1384	0	0	0	3236	0	1266	0	1279	0	0
PD47144a	622	432	0	0	0	485	0	245	1139	0	0	0	5002	0	0	0	3157	1149	0
PD47145a	1554	0	0	1819	0	0	0	209	1783	0	0	0	0	0	1672	0	0	0	0
PD47147a	2368	0	0	0	0	0	0	0	1093	0	0	0	0	0	1873	0	0	0	0
PD47148a	1530	0	0	1852	1350	0	0	0	1265	0	0	0	2310	0	1229	0	0	0	0
PD47149a	1801	253	0	3458	1432	0	0	389	1988	0	0	0	6246	0	0	0	2327	0	694
PD47150a	2037	0	0	0	0	0	0	290	926	0	0	0	3181	0	2795	3337	0	0	527
PD47151a	1591	0	0	2308	0	0	0	485	1806	0	0	0	5725	0	0	0	9301	0	0
PD47152a	1996	0	0	1463	0	0	0	0	1920	0	0	0	0	0	1068	0	0	0	0
PD47153a	1196	0	0	0	0	0	0	177	1752	0	406	0	0	0	2092	0	0	0	0
PD47154a	1758	0	0	0	0	0	0	0	1044	0	0	0	1161	0	1279	0	0	0	0
PD47155a	2104	0	0	1917	0	0	0	0	1001	0	0	0	0	0	2271	0	579	0	0
PD47156a	1421	295	0	0	0	0	0	468	1709	1809	0	0	1868	0	2457	0	3134	1282	0
PD47157a	2469	0	0	0	0	0	2090	8905	0	0	1733	0	4090	0	2992	0	0	0	0
PD47158a	1217	0	0	1581	1178	0	0	260	964	0	729	0	0	0	2017	2553	755	0	0
PD47159a	1657	0	0	0	0	0	0	0	1374	0	0	0	0	0	2103	0	0	0	0
PD47160a	1830	0	0	0	2451	0	0	170	1084	0	0	0	0	0	1660	1595	1063	0	0
PD47161a	2597	0	0	1424	0	0	0	0	1525	0	0	0	0	0	2178	0	0	0	0
PD47162a	1912	0	3207	2702	0	0	0	286	1718	0	0	0	1374	0	3041	0	1281	2037	0
PD47163a	1866	0	0	1885	0	0	576	1797	2854	0	0	0	0	0	2232	0	0	0	0
PD47623a	2323	282	0	0	1147	0	425	1500	1325	0	0	0	1507	0	4307	1668	1305	1130	0
PD47624a	2506	182	0	0	0	276	0	0	1031	0	0	0	0	0	2472	1356	0	0	0
PD47625a	1961	0	0	0	0	0	0	482	995	0	0	0	0	0	2222	0	505	0	0
PD47627a	1399	0	0	0	2703	0	0	0	0	0	0	0	1772	9590	2971	0	976	0	0
PD47628a	1029	0	0	0	0	0	0	0	1400	0	0	0	694	0	2217	0	0	0	0
PD47629a	1921	0	0	0	1453	0	0	272	892	0	0	0	1710	0	2377	1176	911	0	0
PD48952a	1390	0	0	1310	1239	0	0	213	637	0	0	0	890	0	1264	0	786	0	0
PD48953a	1579	178	0	0	1318	309	0	0	1326	0	661	0	1933	0	1774	0	0	0	0
PD48954a	3401	0	0	2151	2110	0	0	433	2922	0	0	0	0	2704	2633	0	0	0	0
PD48955a	1278	0	0	0	1862	0	332	981	968	0	0	0	2370	0	2206	0	0	0	0
PD48957a	1086	137	0	1324	0	0	0	109	749	0	0	0	0	0	2355	0	0	0	363
PD48958a	1629	0	0	0	0	0	0	0	647	0	0	0	0	0	1955	2061	0	0	0
PD48963a	1598	0	0	0	1580	0	0	0	1653	0	0	0	0	0	2074	1312	0	0	0
PD48964a	1148	0	0	0	0	0	0	0	0	0	0	0	0	5315	1296	633	0	0	0
PD48965a	2334	0	0	0	0	0	0	0	2156	2986	0	0	0	0	2470	1081	0	0	0
PD48966a	2494	0	0	0	2460	0	1525	3293	0	0	667	0	2231	0	1982	0	0	0	0
PD48968a	1698	0	0	0	0	0	0	0	1100	0	0	0	0	0	1304	2493	0	0	0
PD48972a	1687	2368	0	0	0	2395	0	317	1527	0	0	0	2067	0	4522	0	0	0	0
PD48973a	553	0	0	0	2164	0	0	362	0	0	0	0	0	10323	1858	2978	1491	0	0
PD48975a	862	3521	0	2050	0	3202	0	0	1825	0	0	0	6690	0	2893	0	0	0	0
PD48976a	1999	0	0	0	921	0	289	597	1351	0	378	0	1301	0	1879	0	753	0	0
PD48977a	2129	0	0	1038	0	0	0	0	1814	0	0	0	0	0	1230	0	0	0	0
PD48978a	2070	0	0	0	1289	0	308	919	974	0	0	0	0	0	2629	0	0	0	0
PD48979a	2620	0	0	0	0	0	0	188	2756	0	1130	0	0	0	3068	1770	0	0	0
PD48981a	2822	0	0	0	0	0	240	387	2647	0	0	0	4255	0	4075	0	753	0	0
PD48982a	4233	0	0	0	0	0	2020	4517	2153	0	0	0	0	0	3432	0	0	0	0
PD48983a	1786	0	0	0	0	0	0	0	1733	0	0	0	0	0	2869	2483	0	0	0
PD52019a	2688	0	0	0	0	0	542	1815	1779	0	0	0	1986	0	2064	0	1056	0	0
PD52024a	2380	0	0	0	0	0	646	1356	2163	0	0	0	0	0	2080	802	0	0	0
PD52025a	2085	0	0	1816	1533	0	0	233	2083	1877	0	0	1340	0	1613	0	975	0	0
PD52026a	2315	278	0	0	1102	638	0	273	1967	0	0	0	1816	0	3059	2456	1148	0	0
PD52028a	2921	0	0	0	0	0	0	0	1282	0	0	0	0	0	2114	976	0	0	0
PD52029a	1880	0	0	0	0	0	0	0	0	0	0	0	0	0	1549	0	790	0	0
PD52030a	1495	0	0	969	0	0	0	0	0	0	231	0	0	0	803	557	0	0	0
PD52031a	2109	0	0	0	1265	0	357	717	1311	0	0	0	1281	0	2364	0	0	0	0
PD52032a	1200	0	0	0	0	0	125	286	794	0	0	0	0	0	1628	0	595	0	0
PD52034a	2163	0	0	1527	2610	0	0	0	737	0	0	0	1518	0	1014	0	976	0	0
PD52036a	1723	0	0	0	0	0	0	220	2165	0	0	0	0	0	3009	1282	0	0	0
PD52038a	2363	0	0	0	1161	0	0	0	1236	0	1052	0	0	0	2393	1480	752	0	0
PD52042a	1687	0	0	0	0	0	0	0	3070	0	0	0	2667	0	1933	0	783	0	0
PD52043a	2393	0	0	0	0	0	0	0	1500	0	1539	0	0	0	2959	0	0	0	0
PD52044a	1822	208	0	0	0	0	0	0	837	0	0	0	0	0	1554	0	0	0	0
PD52045a	1764	356	0	0	1567	0	272	589	2070	0	0	0	0	0	1554	0	1554	0	0
PD52048a	1785	0	0	0	0	0	0	0	1112	0	0	0	0	0	1586	0	0	0	0
PD52050a	1879	0	0	0	0	0	0	0	1116	0	1280	0	0	0	1415	0	0	0	0
PD52051a	2258	198	0	1429	1181	0	0	0	1077	0	0	0	1212	0	2032	0	1196	0	0
PD52052a	2399	0	0	0	2021	0	0	303	2099	0	594	0	0	0	1627	0	0	0	0
PD52054a	2027	0	0	0	0	0	0	0	1562	0	567	0	0	0	0	1699	0	0	0
PD52055a	1732	313	0	2225	2824	0	270	820	1409	0	0	0	2741	0	1290	0	1851	0	693
PD52056a	1503	0	0	1533	974	0	0	172	1395	0	0	0	1640	0	1687	0	1050	0	0
PD52057a	1859	0	0	0	0	0	464	1034	1393	0	0	0	0	0	2810	0	0	0	0
PD52058a	1659	237	0	0	1614	0	0	0	2406	0	0	0	3680	0	2018	0	1616	0	0
PD52059a	2727	0	0	0	0	0	0	0	3301	0	0	0	0	0	2873	0	0	0	0
PD52062a	1377	0	0	0	0	0	0	0	1760	0	0	0	0	0	1951	0	411	0	0
PD52064a	693	0	0	0	4413	0	755	1531	0	0	0	0	0	10375	2866	0	0	0	1273
PD52066a	1121	0	0	0	0	152	0	0	0	975	506	0	0	0	0	0	0	0	0
PD52068a	1579	0	0	0	1156	0	0	0	1851	0	1166	0	0	0	1609	2316	0	0	0
PD52069a	1617	0	0	0	874	0	0	301	1869	0	0	0	0	0	2669	1073	890	0	0
PD52071a	1919	371	0	0	0	490	0	0	1574	0	0	0	1840	0	2294	0	1028	0	0
PD52072a	1702	0	0	0	0	0	0	0	2310	0	0	0	0	0	2722	0	0	0	0
PD52073a	1374	0	0	0	0	0	4197	6341	5006	0	1437	0	3298	0	0	0	0	0	0
PD52074a	939	0	0	0	0	0	0	0	1013	0	401	0	0	0	1822	0	0	0	0
PD52075a	1843	131	0	0	0	0	0	0	666	0	0	0	0	0	1957	0	0	0	0
PD52076a	1638	0	0	0	981	0	0	0	2163	0	0	0	0	0	1700	1388	0	0	0
PD52077a	1745	261	0	2101	3325	0	0	0	2511	3969	0	0	3721	0	1690	0	1903	1403	735
PD52079a	1971	0	0	0	0	0	0	0	3912	0	0	0	0	0	1712	0	0	0	0
PD52080a	2200	0	0	0	0	0	293	1431	1437	0	854	0	1050	0	2108	0	0	0	0
PD52081a	1702	0	0	1813	726	0	0	0	698	0	0	0	0	0	1146	0	0	0	0
PD52082a	1996	168	0	1155	905	0	0	0	1083	0	0	0	829	0	1455	0	737	0	0
PD52084a	1358	0	0	0	0	0	0	0	1314	0	0	0	0	0	992	0	644	0	0
PD52085a	1946	0	0	0	2279	0	1321	3516	2421	0	1114	0	0	0	2838	0	2502	0	0
PD52087a	0	0	0	0	0	0	0	0	0	0	0	0	0	26928	0	0	0	0	0
PD52089a	1594	0	0	1368	0	0	0	0	1708	0	0	0	0	0	1846	1107	0	0	0
PD52092a	1679	0	0	0	0	0	0	0	1669	0	0	0	0	0	1887	0	0	0	0
PD52093a	1982	0	0	0	0	0	450	1463	1049	0	0	0	1082	0	2149	1959	834	0	0
PD52095a	2550	0	0	0	1385	0	648	1387	1384	0	0	0	1949	0	2288	0	1066	0	0
PD52097a	1679	0	0	0	830	0	0	216	2029	0	0	0	1766	0	2634	0	1997	0	0
PD52098a	2112	321	0	0	0	553	437	1606	2065	0	0	0	2289	0	1859	0	0	0	0
PD52099a	2168	0	0	1997	2665	0	0	410	1787	0	0	0	0	0	2043	0	2003	0	0
PD52101a	1664	0	0	0	0	302	194	517	1583	0	0	0	1984	0	2609	0	1464	0	0
PD52102a	1767	464	0	0	0	442	482	1388	3402	0	0	0	3231	0	3118	0	1527	0	679
PD52103a	760	0	0	0	0	541	0	978	4018	0	10160	0	2332	0	3891	0	0	0	1357
PD52104a	3469	0	0	0	0	0	0	0	2182	0	0	0	0	0	2779	2182	0	0	0
PD52105a	1681	255	0	0	894	0	0	241	1153	0	0	0	1590	0	1267	0	1306	0	461
PD52108a	1815	0	0	1944	1859	0	0	332	1269	0	0	0	0	0	2647	0	1191	0	0
PD52110a	1434	0	0	0	0	0	0	0	1952	0	0	0	1138	0	2196	0	0	0	0
PD52115a	1876	0	0	0	858	0	0	189	1116	0	0	0	0	0	2080	0	749	0	0
PD52116a	1440	280	0	2409	0	485	0	0	1418	0	0	0	10976	0	1437	0	0	2254	0
PD52117a	2148	0	0	0	0	0	0	0	1595	0	0	0	923	0	2414	1198	0	0	0
PD52119a	2510	0	0	2131	1287	0	0	0	938	0	0	0	0	0	1409	0	0	0	0
PD52120a	1186	0	0	0	0	0	0	180	780	0	563	0	0	0	1238	0	1870	0	0
PD52121a	1634	0	0	0	0	0	0	0	1349	0	0	0	1811	0	1457	0	991	0	0
PD52122a	2292	0	0	0	808	0	0	299	1047	0	0	0	0	0	1510	0	1013	0	0
PD52123a	3105	0	0	0	0	0	0	0	911	0	0	0	0	0	1911	0	700	0	0
PD52124a	2509	0	0	0	0	0	0	0	962	0	0	0	2572	0	2347	0	1024	0	0
PD52125a	1642	0	0	0	0	0	0	0	2012	0	326	0	0	0	2204	0	0	0	0
PD52126a	2343	235	0	0	988	0	226	652	1321	0	0	0	0	0	2869	1343	1082	0	0
PD52128a	1678	240	0	0	0	254	207	727	923	0	0	0	0	0	1167	0	2044	0	385
PD52129a	2257	0	0	0	0	0	0	0	1490	0	0	0	0	0	2375	0	0	0	0
PD52130a	2024	0	0	1483	0	0	0	187	1778	0	0	0	0	0	2098	0	883	0	0
PD52131a	1460	0	0	0	0	0	325	1773	0	0	0	0	6843	0	0	0	3156	2488	0
PD52133a	1587	541	0	0	0	714	231	0	0	0	0	0	1860	0	2115	0	3415	0	0
PD52135a	2448	0	0	0	0	0	0	0	1916	0	772	0	0	0	1812	0	0	0	0
PD52136a	2090	0	0	1271	1368	0	0	252	0	0	0	0	0	0	1892	0	839	0	0
PD52137a	2501	0	0	0	0	0	0	761	2012	0	0	0	0	0	2588	0	0	0	0
PD52139a	1974	0	0	0	1401	0	296	683	1066	0	0	0	1308	0	2299	0	832	0	0
PD52140a	3495	0	0	0	0	0	0	185	1205	0	0	0	1352	0	2732	0	1093	0	0
PD52141a	2621	284	0	0	0	0	440	1040	1379	0	0	0	3972	0	3089	2190	2616	0	0
PD52143a	1783	242	0	0	981	0	0	578	1594	0	0	0	4192	0	2400	0	1869	0	0
PD52144a	1424	0	0	0	0	0	0	0	534	0	0	0	0	0	1487	0	0	0	0
PD52145a	2025	337	0	0	1055	0	553	1031	1751	0	0	0	1427	0	2183	0	0	0	0
PD52146a	2115	0	0	0	0	0	0	0	1659	0	0	0	0	0	1867	0	0	0	0
PD52147a	1612	0	0	0	855	0	0	0	1143	0	0	0	986	0	1865	2579	828	0	0
PD52148a	1468	0	0	1744	695	0	0	0	1242	0	0	0	0	0	1819	0	1256	857	0
PD52149a	2422	0	0	2203	2074	0	0	547	1735	0	0	0	0	0	2778	0	1100	0	0
PD52150a	1599	0	0	0	0	0	0	0	1320	0	0	0	0	0	1745	0	0	0	0
PD52151a	2126	0	0	0	0	0	0	0	1157	1169	0	0	0	0	1284	0	0	0	0
PD52152a	2325	0	0	0	0	0	0	0	1049	0	0	0	0	0	2017	0	0	0	0
PD52153a	1545	0	0	0	620	0	112	319	560	0	0	0	577	0	1309	665	0	0	0
PD52154a	2047	0	0	0	2931	0	878	2301	3190	0	0	0	4624	0	2228	1619	938	0	0
PD52155a	1348	0	0	0	0	0	4009	9486	1897	0	1193	0	2405	0	4268	0	0	0	0
PD52156a	2136	0	0	0	0	0	0	213	4332	0	0	0	1171	0	2978	0	0	0	0
PD52157a	1323	700	0	3272	0	1005	0	0	1213	0	0	0	6704	0	2647	0	0	5332	929
PD52158a	1622	0	0	1801	0	0	0	0	1308	0	0	0	3427	0	2895	0	664	0	0
PD52159a	1849	0	0	0	0	0	665	1455	3504	0	0	0	1639	0	2300	0	0	0	0
PD52160a	2004	0	0	0	0	0	0	148	2344	0	0	0	0	0	1075	0	0	0	0
PD52161a	1271	225	0	0	649	244	0	149	1612	0	0	0	1652	0	2922	0	778	0	0
PD52162a	1348	0	0	0	3072	0	202	442	951	0	0	0	0	0	3753	0	0	0	0
PD52163a	1847	0	0	0	867	0	378	462	2128	0	924	0	1246	0	1939	1378	0	0	0
PD52164a	1574	238	0	0	2033	0	249	252	5260	0	1418	0	2370	0	4958	1534	0	0	0
PD52166a	1448	0	0	0	0	0	600	1374	1846	0	0	0	0	0	1758	0	0	0	0
PD52168a	1422	0	0	0	0	0	4244	10025	2451	0	3667	0	4005	0	2909	0	0	0	0
PD52170a	1159	275	0	3097	2319	0	633	1718	2303	0	0	0	4910	0	2540	0	1890	0	0
PD52171a	2150	0	0	0	0	0	223	471	2110	0	0	0	1385	0	1941	0	0	0	0
PD52172a	1058	0	0	0	0	0	436	966	2155	0	583	0	4022	0	2312	0	1620	0	0
PD52173a	2100	813	0	0	0	789	0	169	1500	0	0	0	0	0	1796	0	0	0	0
PD52174a	1568	0	0	0	1469	0	0	153	1267	0	0	0	0	0	1367	0	1167	1030	0
PD52175a	2854	0	0	2020	2583	0	671	1604	2310	0	0	0	2134	0	2187	0	1651	0	0
PD52176a	1706	0	0	0	0	0	0	0	3422	0	0	0	963	0	0	0	0	0	0
PD52177a	2695	0	0	0	0	0	0	0	1790	0	0	0	0	0	4010	0	0	0	0
PD52178a	2467	0	0	2732	2009	0	299	412	972	0	0	0	3022	0	0	0	1276	1253	819
PD52179a	1870	0	0	1525	0	0	0	0	2086	0	0	0	3880	0	1871	1615	0	0	0
PD52180a	1515	0	0	0	2737	0	1556	9224	0	0	0	0	3854	0	0	0	2276	0	0
PD52181a	1723	0	0	1447	716	0	0	171	788	2370	0	0	1009	0	0	0	0	0	0
PD52182a	2262	387	0	0	0	0	0	0	1291	2727	931	0	0	0	1858	2385	0	0	0
PD52184a	988	0	0	0	1005	0	0	206	1490	0	0	0	0	0	4110	0	0	0	0
PD52185a	2324	226	0	0	1206	0	0	0	945	0	0	0	1146	0	1632	0	928	0	0
PD52186a	1932	0	0	1652	2314	0	0	418	0	0	895	0	2734	0	2022	0	0	0	0
PD52187a	1711	0	0	0	712	0	0	160	1195	0	0	0	724	0	2497	0	0	0	0
PD52188a	2759	0	0	1416	0	0	0	0	1174	2308	0	0	0	0	2314	0	0	0	0
PD52190a	3343	0	0	0	1704	0	329	927	5610	0	0	0	0	0	2207	0	1096	0	0
PD52191a	2240	329	0	0	0	747	0	0	1544	0	0	0	0	0	3961	0	0	0	0
PD52192a	1418	149	0	0	1056	0	0	0	1254	0	0	0	1649	0	1900	2054	0	0	0
PD52193a	2069	224	0	0	0	0	331	680	1978	0	0	0	5404	0	2610	2151	2916	0	0
PD52194a	2395	0	0	1948	0	0	0	204	2046	0	0	0	1654	0	2760	0	0	0	0
PD52195a	1791	0	0	1949	0	0	0	0	554	0	0	0	0	0	2073	0	0	0	0
PD52196a	1235	0	0	0	0	0	0	293	1091	0	0	0	1357	0	1429	0	881	0	0
PD52197a	1456	0	0	0	0	0	0	459	1475	0	0	0	3735	0	2474	0	1721	0	0
PD52198a	3317	0	0	2395	0	0	0	0	2002	0	0	0	2026	0	3333	0	1157	0	0
PD52572a	1471	0	0	2738	0	0	291	370	827	0	0	0	2882	0	1348	0	0	0	0
PD52573a	2342	0	0	0	0	0	0	0	2337	3424	0	0	1598	0	3780	0	937	0	0
PD52574a	2729	0	7161	6408	5598	0	0	283	2417	0	0	0	0	0	3166	0	1742	0	0
PD52575a	2035	0	0	0	0	0	0	0	5637	0	0	0	0	0	3492	0	0	0	0
PD52576a	1471	0	0	0	0	207	0	152	1674	2031	0	0	0	0	2949	0	909	0	0
PD52578a	2155	359	0	2492	1289	475	717	1634	2051	0	2056	0	1743	0	1716	2489	1128	0	0
PD52579a	2336	0	0	0	0	0	0	0	1098	0	0	0	0	0	1426	0	0	0	0
PD52580a	1279	0	0	1273	0	0	0	0	800	0	0	0	680	0	1274	0	918	0	0
PD52582a	1535	0	0	0	0	0	0	423	1349	0	0	0	3449	0	2519	2283	977	0	0
PD52584a	2696	0	0	3494	0	0	0	0	1824	0	0	0	0	0	1267	0	1125	0	0
PD52585a	3251	0	0	2826	3118	0	464	971	2857	0	0	0	0	0	2104	0	1549	0	0
PD52588a	1399	0	0	0	0	0	1515	2511	2219	0	911	0	1610	0	2807	0	0	0	0
PD52590a	1523	0	0	0	0	0	0	266	991	0	1459	0	2951	0	2996	2788	938	0	0
PD52591a	2276	0	0	0	0	0	0	0	2726	0	0	0	0	0	2597	0	0	0	0
PD52593a	1700	160	0	1219	779	184	0	0	734	0	814	0	2222	0	0	874	0	0	0
PD52594a	1494	0	0	0	2467	0	284	704	2317	0	0	0	2865	0	2504	2066	4219	0	0
PD53996a	1668	0	0	5277	3399	0	933	2519	2275	0	0	0	4952	0	1988	0	2566	2107	0
PD53997a	2682	221	0	0	0	0	284	759	1354	0	0	0	0	0	3810	0	1186	0	0
PD53998a	1482	0	0	945	0	0	0	0	1246	0	0	0	1627	0	1013	0	0	0	0
PD54002a	2003	0	0	2345	1578	0	0	0	889	0	0	0	4156	0	2075	0	0	0	0
PD54003a	1524	0	0	3270	0	0	462	823	0	0	0	0	1293	0	1910	0	1281	0	0
PD54004a	1841	0	0	4231	0	0	0	0	1683	0	0	0	931	0	4103	0	0	0	0
PD54005a	1888	0	0	0	0	0	0	0	1905	0	0	0	2306	0	3365	0	915	0	0
PD54006a	728	661	0	0	2702	770	1424	3725	1339	0	0	0	9529	0	0	0	6551	4062	857
PD54008a	1169	181	0	0	0	0	165	413	1193	0	0	0	1718	0	2159	0	1269	0	0
PD54010a	1702	263	0	0	0	0	0	361	1070	0	0	0	1278	0	1297	0	2183	0	662
PD54011a	1277	0	0	2150	1984	0	0	0	0	0	0	0	2652	0	1377	0	2623	3041	0
PD54012a	2067	233	0	0	0	0	0	232	2977	0	0	0	1939	0	2680	2294	2182	0	0
PD54013a	1259	0	0	0	0	0	0	0	786	0	0	0	0	0	1586	0	0	0	0
PD54014a	1945	198	0	1982	1446	0	0	204	1314	0	0	0	1439	0	2194	1350	2002	0	0
PD54016a	2918	1289	0	0	1046	733	523	1172	2034	0	0	0	0	0	0	2744	0	0	0
PD54020a	1646	0	0	1497	0	0	0	0	869	0	0	0	1687	0	1267	0	1739	0	0
PD54021a	1561	244	0	0	1156	0	0	276	829	0	0	0	1928	0	959	2260	1549	0	0
PD54022a	2528	0	0	2164	0	0	0	0	1122	0	0	0	1114	0	2997	0	1169	0	0
PD54023a	2461	0	0	4565	1534	0	315	462	2635	0	0	0	8223	0	3180	0	1935	0	0
PD54025a	1704	0	0	2541	0	0	0	0	2216	0	0	0	877	0	1239	1294	0	0	0
PD54026a	2361	0	0	0	2099	0	0	0	1248	0	0	2468	4279	0	3388	1021	1858	0	0
PD54027a	1424	0	0	0	2678	0	0	542	0	0	1259	0	0	0	0	0	1167	0	9052
PD54028a	1503	0	0	0	0	0	418	891	1649	0	0	0	0	0	2191	2015	0	0	0
PD54029a	2249	0	0	0	1755	0	0	0	841	0	0	0	2281	0	2694	2611	1133	2783	0
PD54030a	1913	0	0	0	1710	0	631	3016	0	0	0	0	1019	0	1751	0	0	0	0
PD54031a	1341	364	0	0	0	0	261	380	3461	0	902	0	0	0	4475	2687	0	0	0
PD54032a	1275	0	0	1164	0	0	0	0	1184	0	0	0	1015	0	2071	0	0	0	0
PD54034a	2133	0	0	0	0	0	3254	9168	3495	0	0	0	2885	0	0	0	0	0	0
PD54037a	2282	0	0	967	0	0	0	0	1435	0	0	0	0	0	1020	0	0	0	0
PD54038a	2468	0	0	0	1493	0	0	0	2118	0	0	0	0	0	1422	1902	0	0	0
PD54039a	972	890	0	0	1689	996	405	749	0	0	0	0	6222	0	0	0	6272	3607	1807
PD54040a	1572	0	0	1574	0	0	275	624	2319	0	0	0	1211	0	1740	0	0	0	0
PD54042a	2286	0	0	2686	0	0	0	0	1501	0	0	0	2444	0	1925	0	969	0	0
PD54043a	1646	0	0	3239	0	0	0	0	1294	0	0	0	3835	0	0	0	0	5471	0
PD54044a	2486	0	0	0	0	0	0	256	1799	0	0	0	0	0	1813	0	0	0	0
PD54046a	2758	0	0	1943	1663	0	250	325	3125	0	0	0	0	0	2904	0	0	0	0
PD54047a	1665	199	0	0	2201	0	356	1127	1461	1969	0	0	1888	0	1327	0	797	0	0
PD54048a	1917	0	0	0	0	0	0	0	1429	0	0	1129	0	0	1955	0	0	0	0
PD54049a	1395	0	0	912	0	0	0	0	1575	0	0	0	1146	0	1718	0	0	0	0
PD54050a	2075	0	0	0	0	0	0	0	811	0	0	0	0	0	1053	0	0	0	0
PD54051a	2394	0	0	0	882	0	230	529	1438	0	0	0	3006	0	2545	0	0	0	0
PD54052a	1876	148	0	1781	0	0	0	0	674	0	0	0	0	0	1478	0	0	0	0
PD54053a	2397	0	0	0	1567	0	191	281	2005	0	623	0	0	0	2172	2842	0	0	0
PD54054a	1512	0	0	0	1152	0	0	0	879	0	0	0	1539	0	1313	0	3556	0	0
PD54056a	1595	0	0	2189	1711	0	0	0	1175	0	0	0	1438	0	2378	0	1480	0	0
PD54058a	2294	531	0	0	1514	373	217	381	1188	2522	0	0	0	0	3717	0	1270	0	0
PD54060a	2187	0	0	1786	1303	0	0	0	1658	0	0	0	0	0	2353	0	0	0	0
PD54061a	1495	0	0	0	2140	0	0	0	0	0	0	0	0	3425	1947	0	0	0	0
PD54062a	1360	0	0	0	1329	0	0	0	2069	0	537	0	1112	0	1749	0	919	0	0
PD54065a	2336	0	0	2902	0	0	0	0	3010	0	0	0	1214	0	2993	0	1116	0	0
PD54066a	0	0	0	0	2656	0	1107	4813	1855	0	0	0	6873	0	2771	0	1786	0	0
PD54067a	2412	0	0	2591	0	0	548	1910	5669	0	0	0	3298	0	4047	0	834	0	732
PD54068a	1759	0	0	1885	1791	303	0	0	1278	0	0	0	1470	0	1781	0	1165	0	0
PD54069a	2176	0	0	1495	820	0	0	384	737	0	326	0	1578	0	1410	0	1351	0	0
PD54070a	2006	0	0	0	0	0	0	0	1262	0	0	0	2263	0	2532	0	994	0	0
PD54071a	2092	0	0	0	0	0	0	0	990	0	0	0	0	0	1901	0	0	0	0
PD54072a	1970	0	0	2812	862	0	344	1270	1013	0	0	0	1348	0	2578	0	535	0	0
PD54073a	1361	1113	0	0	0	2094	450	451	0	0	0	0	5453	0	0	0	5336	2611	936
PD54075a	2160	0	0	0	0	0	0	0	1702	0	0	0	689	0	2053	0	573	0	0
PD54078a	1809	0	0	0	0	0	0	0	0	0	1980	0	4951	0	0	0	3902	0	0
PD54079a	2403	0	0	0	0	0	0	0	1281	0	0	0	0	0	1572	0	0	0	0
PD54080a	2883	0	0	0	1581	0	0	296	1433	0	0	0	0	0	3944	2748	1546	0	0
PD54081a	1715	197	0	0	762	0	0	0	657	0	0	0	0	0	1481	1166	643	0	0
PD54082a	1489	187	0	0	791	296	0	0	1068	0	0	0	0	0	1573	2607	0	0	0
PD54083a	1713	0	0	0	0	0	233	395	2850	0	0	0	2275	0	2373	0	1482	0	0
PD54088a	1149	0	0	0	0	0	1030	2228	2090	0	638	0	1439	0	2156	0	0	0	0
PD54090a	2196	0	0	0	1246	0	0	0	1285	0	0	0	1023	0	2302	0	675	0	0
PD54091a	1163	401	0	0	1488	474	537	1442	791	0	3593	0	1619	0	1335	1685	1192	0	1093
PD54092a	1542	221	0	0	1303	0	200	773	796	0	0	0	0	0	2673	0	1240	743	0
PD54093a	1339	420	0	0	0	535	0	330	784	0	0	0	3553	0	1255	0	1379	0	0
PD54095a	2213	0	0	0	0	0	486	1138	3124	0	0	0	3099	0	3180	0	1025	1260	0
PD54098a	2090	0	0	1346	806	0	0	406	576	0	0	0	0	0	1234	0	0	0	0
PD54099a	2570	0	0	0	0	0	0	0	1268	6825	0	0	0	0	2965	1756	0	0	0
PD54100a	2624	0	0	0	0	0	0	0	2097	0	0	0	0	0	2264	3464	0	0	0
PD54101a	1804	0	0	2023	1096	293	0	213	952	0	0	0	1014	0	1499	0	1055	0	0
PD54102a	1571	0	0	2033	1436	0	0	0	1200	0	0	0	0	0	1892	0	488	0	0
PD54103a	1873	0	0	0	949	0	0	0	1493	0	0	0	0	0	2722	0	484	0	0
PD54104a	1952	0	0	1489	0	0	0	0	1237	0	0	0	0	0	1746	0	0	0	0
PD54105a	2345	0	0	3504	0	0	252	1338	1241	0	0	0	3630	0	3450	0	2578	0	0
PD54106a	1998	0	0	1579	1767	0	273	567	781	0	0	0	0	0	1813	0	0	0	495
PD54107a	2207	0	0	0	799	0	0	0	1104	0	645	0	0	0	4246	1068	599	0	0
PD54108a	1187	0	0	3233	7337	0	723	1507	1422	0	0	0	6022	0	2641	2656	1705	0	0
PD54109a	1952	0	0	0	1092	0	350	1042	1325	0	0	0	1514	0	2979	0	1466	0	0
PD54110a	2254	0	0	2145	2967	0	221	361	0	0	0	0	0	0	2030	0	0	0	0
PD54111a	1575	0	0	0	812	0	0	0	1169	0	0	0	0	0	1774	0	1257	1319	0
PD54112a	1623	0	0	0	1676	0	0	0	4030	0	0	0	3431	0	4888	0	0	0	0
PD54113a	2495	0	0	1507	0	0	324	560	1141	0	0	0	1435	0	2503	0	0	0	0
PD54114a	1017	110	0	0	0	146	0	0	0	0	1977	0	0	0	874	0	0	0	0
PD54115a	1877	0	0	1131	608	0	0	0	508	0	488	0	0	0	1153	0	0	0	0
PD54116a	1710	0	0	2831	1381	0	195	402	3699	0	0	0	0	0	1436	1254	0	0	0
PD54117a	1600	0	0	0	0	0	373	727	2243	0	577	0	1617	0	3173	2695	0	0	0
PD54118a	1533	0	0	1052	0	0	0	0	511	0	0	0	0	0	1327	0	0	0	0
PD54119a	2136	0	0	0	0	0	765	2140	1030	0	621	0	970	0	2255	0	0	0	0
PD54120a	2099	0	0	1787	1185	0	0	178	1525	0	0	0	802	0	1605	0	0	0	0
PD54121a	992	221	0	2135	0	0	0	0	1764	0	0	0	6272	0	1991	0	1392	4704	584
PD54122a	2100	0	0	1369	0	0	284	910	728	0	0	0	0	0	1385	0	677	0	0
PD54123a	1569	0	0	0	0	0	222	268	3993	0	0	0	1610	0	2790	1096	0	0	0
PD54125a	745	0	0	1619	0	0	0	0	676	0	0	0	2319	0	794	0	419	0	0
PD54126a	1894	0	0	0	0	0	0	0	613	0	0	0	518	0	1544	0	0	0	0
PD54127a	1785	0	0	1446	0	0	0	111	563	0	0	0	0	0	1356	0	0	0	0
PD54128a	2269	0	0	0	2680	0	0	0	0	0	0	0	0	4166	1600	2212	590	0	0
PD54129a	1961	297	0	2660	1864	451	0	197	821	0	0	0	0	0	2144	0	1421	0	0
PD54130a	1769	174	0	1915	1890	0	0	153	1429	2552	0	0	815	0	1153	0	1621	0	0
PD54131a	2329	0	0	1735	0	0	0	0	804	0	0	0	0	0	1305	0	838	0	0
PD54133a	2074	0	0	1583	877	0	0	510	1580	0	0	0	0	0	1927	842	680	0	0
PD54860a	1616	0	0	0	0	0	0	0	716	0	0	0	0	0	1084	0	1074	0	434
PD54863a	2420	0	0	0	0	0	411	1059	2963	0	0	0	1204	0	2648	0	0	0	0
PD54865a	2374	0	0	0	0	0	0	0	1718	0	702	0	0	0	2490	0	0	0	0
PD54867a	1630	0	0	0	0	0	1397	3483	2561	0	0	0	6173	0	2279	0	0	0	0
PD54868a	1285	0	0	0	3199	0	818	2719	1247	0	0	0	6284	0	1842	0	2932	0	0
PD54870a	2120	0	0	1776	1401	0	0	0	1084	0	0	0	0	0	1603	0	619	0	0
PD54872a	2104	277	0	0	1884	379	0	242	1099	0	0	0	0	1735	2762	2558	1776	0	0
PD54873a	2064	0	0	0	1468	0	201	729	0	0	0	0	1241	0	1856	0	935	0	0
PD54874a	1790	0	0	0	0	0	235	356	2386	0	0	0	0	0	3047	2646	0	0	0
PD54875a	1713	0	0	0	0	0	0	0	513	0	0	0	0	0	1774	0	0	0	0
PD54877a	1657	0	0	1034	685	0	0	0	451	0	0	0	747	0	796	0	0	0	0
PD54878a	1721	0	0	0	894	0	0	0	2974	0	0	0	0	1434	3325	0	0	0	0
PD54879a	2457	0	0	2210	0	0	0	218	2397	0	0	0	0	0	2341	0	0	0	0
PD54880a	1938	0	0	1798	0	0	0	0	2198	0	0	0	0	0	2327	0	1515	0	0
PD54882a	1715	284	4878	1962	1627	365	0	0	0	0	0	0	1451	0	2232	0	1734	0	0
PD54883a	2366	0	0	0	1204	0	0	0	1786	0	1412	0	0	0	2075	0	0	0	0
PD54884a	1778	0	0	0	0	0	200	340	1331	0	0	0	0	0	1982	0	0	0	0
PD54885a	1445	0	0	0	0	0	0	0	3359	0	0	0	1439	0	1745	0	0	0	0
PD54886a	1873	0	0	1627	0	0	0	0	1485	0	0	0	0	0	3349	0	0	0	0
PD54887a	1339	236	0	0	0	369	0	0	1687	0	0	0	2354	0	1517	0	1272	0	0
PD54889a	1686	0	0	0	1102	0	0	0	1475	0	0	0	1203	0	1814	1686	976	0	0
PD54890a	989	0	0	2164	861	0	0	0	933	0	0	0	1788	0	926	853	649	0	0
PD54891a	1566	0	0	0	0	0	0	0	1008	0	0	0	3040	0	1861	0	976	0	0
PD54892a	3127	621	0	6178	6314	0	2145	4041	3836	0	0	0	6817	0	4234	0	4715	0	0
PD54893a	2866	359	0	2875	2150	0	776	3153	2784	0	0	0	2040	0	4921	0	1986	0	0
PD54895a	1397	0	0	0	0	0	0	0	999	0	0	0	0	0	1212	0	0	0	0
PD54897a	1119	0	0	0	758	0	401	1649	1065	0	0	0	2129	0	1651	0	1093	1137	0
PD54898a	1711	0	0	0	4053	0	0	0	4240	0	0	0	3350	3565	0	2419	1405	0	0
PD54899a	2380	185	0	1910	0	0	0	202	1675	0	0	0	0	0	2417	0	0	0	0
PD54901a	1338	0	0	0	0	0	0	193	3499	2589	0	0	3514	0	3020	0	2031	0	0
PD54903a	2313	0	0	2011	1900	0	218	493	0	0	0	0	0	0	2247	0	0	0	0
PD54904a	1754	0	0	0	0	0	0	0	1927	0	0	8024	0	4690	0	1139	0	0	0
PD54907a	1424	0	0	4476	0	0	0	0	3295	0	0	0	19299	0	0	0	0	0	0
PD54908a	1762	0	0	1645	575	0	0	455	648	0	0	0	1249	0	2333	0	558	0	0
PD54909a	2224	0	0	0	1796	0	266	976	1322	0	0	0	1711	0	1483	0	794	0	968
PD54910a	2335	0	0	0	0	0	0	0	1595	0	1021	0	0	0	1545	0	0	0	0
PD54912a	2034	0	0	2675	1770	0	518	1179	2824	0	0	0	3701	0	2407	0	1224	0	0
PD54913a	1309	0	0	2450	1470	281	0	442	2220	0	0	0	1024	0	1284	0	1139	0	0
PD54914a	2886	0	0	0	0	0	0	0	6730	0	0	0	0	0	2617	0	0	0	0
PD54916a	2550	0	0	0	735	0	0	206	1391	0	0	0	0	0	1457	989	0	0	0
PD54919a	1648	0	0	1093	0	0	0	0	2146	0	0	0	0	0	1463	0	0	0	0
PD54920a	2136	0	0	0	0	0	579	2570	1840	0	0	0	0	0	2164	0	0	0	0
PD54921a	3293	0	0	2634	0	0	0	0	3182	0	0	0	0	0	2057	0	0	0	0
PD54922a	1756	0	0	0	0	0	0	0	1127	0	0	0	0	0	1763	0	0	0	0
PD54923a	1768	0	0	0	0	0	0	0	1607	0	0	0	660	0	1896	0	0	0	0
PD54924a	2253	0	0	0	0	0	0	0	2436	2091	0	0	0	0	2842	0	0	0	0
PD54925a	1608	0	0	0	1155	0	213	633	1125	0	0	0	2241	0	1413	0	1637	0	0
PD54926a	3663	0	0	3584	0	0	303	351	5471	0	0	0	1395	0	0	0	762	0	800
PD54927a	2006	0	0	1945	0	0	0	336	2502	0	0	0	2128	0	1793	0	0	0	0
PD54928a	2187	0	0	0	703	0	0	273	871	0	0	0	0	0	1444	0	0	0	0
PD54929a	2120	0	0	0	0	0	0	183	1466	0	0	0	0	0	2764	0	0	0	0
PD54931a	2770	0	0	2238	0	0	277	710	2585	0	0	0	2082	0	1876	0	1290	0	0
PD54932a	2345	0	0	2788	1922	0	0	404	1434	0	0	0	2012	0	2774	0	1987	0	0
PD54933a	961	543	0	0	0	479	0	0	2473	0	437	0	2760	0	1657	0	0	0	0
PD54993a	1964	0	0	1581	914	0	184	539	989	0	0	0	0	0	1092	1441	0	0	0
PD54994a	1781	0	0	3121	0	0	0	219	1158	0	0	0	0	0	1471	0	0	0	0
PD54996a	1813	0	0	2077	1499	0	0	0	1964	0	0	0	4985	0	2651	0	1210	5370	0
PD54997a	2628	516	0	0	0	702	350	599	4438	0	0	0	0	0	3937	0	0	0	0
PD54999a	1703	0	0	0	1464	0	0	229	2195	0	557	0	2006	0	3435	0	1463	0	0
PD55001a	1892	0	0	1928	816	0	202	455	2304	2597	0	0	0	0	1631	0	1055	0	0
PD55004a	1943	0	0	1281	0	0	0	0	1249	0	0	0	1000	0	1246	0	0	0	0
PD55005a	1782	0	0	0	0	0	0	0	2751	0	0	0	18613	0	0	0	4440	0	0
PD55006a	2413	172	0	2011	1856	0	0	425	1645	0	0	0	1564	0	1154	0	1210	0	0
PD55007a	1926	0	0	0	0	0	0	240	2191	0	0	0	1474	0	3509	0	737	0	0
PD55008a	2422	0	0	0	0	0	0	0	1037	0	0	0	0	0	3032	0	633	0	0
PD55009a	2292	0	0	0	0	0	0	0	2356	0	0	0	871	0	1368	0	0	0	0
PD55010a	1350	0	0	0	1421	0	0	0	1847	0	0	0	0	0	1648	0	1156	0	0
PD55011a	2017	0	0	0	0	403	0	0	5472	0	0	0	4222	0	3378	0	1964	0	0
PD55012a	1241	0	0	858	0	0	0	0	1416	0	0	0	0	0	942	0	0	0	0
PD55015a	2930	0	0	0	0	0	1221	3797	2042	0	0	0	2196	0	2683	0	1448	0	0
PD55017a	1898	135	0	1282	710	0	0	0	933	0	0	0	0	0	1289	0	0	0	0
PD55019a	2237	0	0	0	0	0	0	0	2016	0	0	0	0	0	2460	0	0	0	0
PD55020a	2447	0	0	0	1742	0	0	179	1207	1897	0	0	1682	0	2312	0	1262	0	0
PD55021a	2161	207	2189	2402	1729	0	0	0	1172	0	0	0	0	0	1679	0	1994	0	0
PD55022a	1245	222	0	1809	0	427	0	0	1053	0	0	0	2428	0	1218	0	0	3213	0
PD55023a	2437	0	0	0	0	0	0	366	3215	0	0	0	0	0	3668	0	0	0	0
PD55024a	1693	0	0	0	0	245	0	0	2172	0	1141	0	1852	0	1966	0	0	0	0
PD55025a	1759	0	0	1953	1773	0	0	0	1881	0	629	0	1889	0	2674	1121	0	0	0
PD55026a	1660	0	0	1610	674	0	0	145	1968	0	583	0	0	0	2083	870	0	0	0
PD55027a	1930	0	0	0	0	0	0	0	534	0	0	0	0	0	1313	1341	0	0	0
PD55028a	2216	0	0	1595	0	0	0	0	2092	0	0	0	0	0	910	0	0	0	0
PD55031a	1537	0	0	0	0	0	0	0	2875	0	321	0	0	0	1926	0	0	0	0
PD55032a	3028	275	0	1350	0	326	0	0	1150	0	0	0	0	0	1799	0	0	0	0
PD55033a	2444	0	0	0	0	0	0	0	1170	0	0	0	861	0	2226	0	0	0	0
PD55036a	2791	0	0	0	0	0	0	0	1435	0	0	0	0	0	2071	0	0	0	0
PD55037a	2147	0	0	0	0	358	0	0	11299	0	0	0	3187	0	6954	2206	0	0	0
PD55038a	1698	0	0	0	0	0	0	0	1518	0	0	0	0	0	2819	0	0	0	0
PD55039a	2104	0	0	0	0	0	1535	3636	3356	0	0	4915	2540	0	4089	0	1428	0	831
PD55040a	1970	0	0	0	0	0	0	0	2163	0	0	0	1069	0	956	0	0	0	0
PD55041a	2133	0	0	2257	0	0	0	0	965	0	0	0	0	0	1454	0	0	0	0
PD55042a	1950	0	0	0	0	0	0	0	817	0	422	0	1526	0	1222	0	1839	974	613
PD55043a	1959	0	0	0	0	0	0	0	2004	0	0	0	1047	0	2338	3337	0	0	0
PD55044a	1541	0	0	0	0	0	1443	3372	2296	0	1882	0	5910	0	2717	0	0	0	0
PD55045a	3000	0	0	0	2285	0	0	0	0	0	0	0	1688	0	2009	0	2478	0	0
PD55048a	2338	0	0	1173	0	0	160	456	1561	0	0	0	1025	0	1650	0	737	0	0
PD55051a	2519	0	0	2546	1617	0	0	0	1335	0	0	0	1264	0	2533	0	1945	0	0
PD55052a	1073	254	0	0	1553	0	245	547	1552	0	0	8345	1959	0	2341	0	1890	1445	858
PD55053a	2985	0	0	0	0	0	0	0	2217	0	0	0	0	0	2196	0	0	0	0
PD55054a	2467	0	0	2122	1635	0	186	433	0	0	0	0	1087	0	1988	0	562	0	0
PD55055a	570	0	0	0	0	0	0	0	842	0	0	0	6058	0	1585	0	1438	2764	0
PD55056a	2081	0	0	1217	641	0	0	0	1531	1462	0	0	0	0	1651	0	443	0	0
PD55057a	1586	0	0	0	942	0	0	269	742	0	0	0	869	0	1456	0	0	0	0
PD55059a	1739	264	0	2356	4523	0	0	610	0	2864	0	0	0	0	0	0	1007	0	0
PD55060a	1513	369	0	0	0	0	0	704	1077	0	0	0	4760	0	2083	0	8051	1286	0
PD55061a	910	0	0	0	0	0	160	814	1610	0	0	0	1149	0	2199	0	991	0	0
PD55062a	1563	0	0	0	810	0	0	0	0	0	0	0	0	0	791	0	0	0	0
PD55063a	1885	0	0	0	0	325	0	0	2355	0	1043	0	1503	0	3058	0	0	0	0
PD55064a	1918	0	0	0	0	0	0	0	1096	0	0	0	1740	0	2640	0	1400	0	0
PD55065a	792	0	0	0	3096	0	0	0	0	0	0	0	0	28924	0	0	0	0	0
PD55066a	1651	0	0	0	0	0	0	277	1915	0	0	0	0	0	1349	0	0	0	0
PD55266a	1269	0	0	1694	1576	0	366	1805	801	0	0	0	1250	1535	1068	0	701	0	0
PD55269a	2613	0	0	0	0	0	0	166	3922	0	0	0	0	0	0	3192	0	0	0
PD55274a	0	0	0	0	0	0	0	0	0	0	0	0	0	11448	0	0	0	0	0
PD55276a	1815	0	0	0	0	0	0	0	1101	0	0	0	0	5510	2060	1414	0	0	0
PD55279a	1005	147	0	0	754	0	0	0	1363	0	0	0	0	0	2485	0	695	0	0
PD55280a	2222	0	0	0	0	0	0	0	884	0	0	0	972	0	2024	0	962	0	0
PD55282a	1712	282	0	0	0	0	0	0	1522	0	0	0	0	0	4820	0	745	0	0
PD55284a	936	0	0	0	0	0	0	341	1930	0	701	0	1370	0	1924	0	0	0	0
PD55285a	2383	0	0	2012	1292	0	0	464	1623	0	0	0	2927	0	2065	0	1150	0	0
PD55288a	1956	0	0	0	0	0	0	203	1477	2467	472	0	0	0	1706	0	0	0	0
PD55289a	2310	0	0	0	0	0	0	0	2942	0	0	0	0	0	2792	0	0	0	0
PD55291a	1883	0	0	0	0	0	0	0	5850	0	0	0	0	0	2078	0	0	0	0
PD55293a	991	130	0	0	738	233	178	361	0	0	0	0	1264	0	1513	0	648	0	0
PD55294a	3252	0	0	0	0	0	0	210	3629	0	0	0	0	0	2510	1168	0	0	0
PD55295a	1609	0	0	0	1069	0	0	0	1448	0	0	0	0	0	2398	2737	0	0	0
PD55296a	2000	0	0	0	0	0	0	0	2038	2318	0	0	903	0	3086	0	685	0	0
PD55297a	1608	0	0	0	0	0	293	663	3452	0	0	0	1159	0	1978	0	0	0	0
PD55298a	1658	0	0	0	1613	0	0	370	832	0	0	0	3137	0	4665	0	1417	1369	0
PD55299a	2422	0	0	0	0	0	0	0	1372	0	0	0	0	0	2156	0	0	0	0
PD55300a	1321	0	0	0	0	0	0	0	2054	0	0	0	0	0	1851	1458	0	0	0
PD55301a	2460	0	0	0	0	0	273	628	1296	0	0	0	1264	0	1981	0	0	0	0
PD55302a	1766	165	0	0	2101	0	202	287	1046	0	0	0	0	0	1300	0	1298	0	0
PD55303a	2702	368	5694	3581	6171	418	0	375	2252	0	0	0	0	0	2664	0	1428	0	0
PD55304a	727	0	0	0	0	0	140	150	879	0	0	0	1776	0	1894	0	0	0	0
PD55305a	2814	0	0	0	1431	0	0	0	2546	0	736	1988	0	0	2957	1616	0	0	0
PD55306a	1933	0	0	0	0	0	0	0	1177	0	0	0	0	0	1380	0	0	0	0
PD55307a	1846	251	0	2082	1872	395	350	759	1432	0	1553	0	2910	0	2297	0	1780	0	0
PD55308a	2616	0	0	0	0	0	280	711	1698	0	0	0	0	0	2027	0	0	0	0
PD55309a	2438	0	0	0	0	0	0	0	651	0	0	0	0	0	1993	0	0	0	0
PD55310a	1860	0	0	0	900	0	0	0	2703	2831	0	0	2660	0	2222	0	1176	0	0
PD55311a	2183	0	0	0	0	0	0	267	1836	0	0	0	0	0	1657	0	0	0	0
PD55312a	2106	0	0	1894	0	0	0	0	795	0	0	0	0	0	1143	0	0	0	0
PD55313a	1765	0	0	0	0	0	0	283	1606	0	395	0	0	0	2467	2676	0	0	0
PD55314a	2415	0	0	0	0	0	0	200	3109	0	0	0	0	0	2705	0	0	0	0
PD55315a	1732	0	0	0	3849	0	424	572	1818	3824	0	0	1234	0	2671	0	2579	0	0
PD55316a	4022	0	0	0	0	0	447	977	2095	0	0	9298	2301	0	4873	2707	1825	0	0
PD55317a	1454	0	0	0	0	0	0	135	0	0	445	0	1056	0	2157	2822	885	0	0
PD55318a	947	0	0	0	1140	0	138	362	710	0	872	0	0	0	1261	0	1122	0	0
PD55319a	1563	0	0	1203	550	0	0	152	495	0	0	0	0	0	1054	0	772	0	0
PD55320a	2084	0	0	1114	0	144	0	0	1392	1768	0	0	0	0	1245	0	0	0	0
PD55321a	1624	156	0	0	722	0	0	154	0	0	0	0	0	0	1353	0	544	0	0
PD55322a	3336	0	0	0	0	0	0	0	1608	0	0	0	0	0	3122	1109	0	0	0
PD55323a	2003	170	0	1731	0	0	0	0	1508	0	0	0	1366	0	2026	0	0	0	0
PD55324a	1690	453	0	0	0	0	436	3327	0	0	0	0	7621	0	4239	0	9535	2279	0
PD55325a	648	0	0	0	0	0	0	0	1581	0	0	0	12200	0	4389	0	4180	0	1476
PD55326a	2677	0	0	0	0	0	0	236	1242	0	0	0	1023	0	3061	0	968	0	0
PD55327a	1172	0	0	0	0	0	0	175	752	0	0	0	1434	0	2057	0	1135	716	0
PD55328a	1864	0	0	0	1445	0	537	919	0	0	0	0	0	0	1263	0	704	0	0
PD55329a	2139	413	0	0	1399	353	0	231	786	0	0	0	1506	0	1371	2276	0	0	0
PD55330a	1158	0	0	2515	2768	0	1204	2595	0	0	0	0	2439	0	0	0	1883	6009	0
PD55331a	1701	0	0	0	0	0	0	0	2221	0	0	0	0	0	1620	0	0	0	0
PD55333a	1286	0	0	1435	0	0	0	0	1116	0	0	0	1511	0	1328	0	714	0	0
PD55334a	2204	0	0	0	0	0	371	1021	3067	0	0	0	3510	0	4504	3789	1429	0	0
PD55335a	1540	220	0	0	0	0	0	331	552	0	0	0	1239	0	1695	2723	1252	0	0
PD55336a	2000	669	0	0	1699	666	0	358	5458	0	0	0	0	0	4694	0	1180	0	0
PD55337a	1591	0	0	0	0	0	0	142	1216	0	0	0	0	0	1341	0	1205	1118	0
PD55338a	2408	0	0	0	0	248	183	380	1225	0	0	0	1328	0	2021	0	683	0	0
PD55339a	1344	316	0	0	0	311	0	0	2156	0	0	4033	0	0	2890	0	0	0	0
PD55340a	2483	0	0	0	878	0	0	144	1674	2298	0	0	0	0	2091	0	0	0	0
PD55341a	2656	0	0	0	0	0	0	0	2131	0	490	0	0	0	2240	0	0	0	0
PD55342a	1876	0	0	0	0	0	0	0	2603	0	0	0	1314	0	1637	0	0	0	0
PD55343a	2374	0	0	1929	0	0	0	260	2336	0	0	0	0	0	3712	0	0	0	0
PD55344a	1459	247	0	0	989	317	0	0	1001	0	478	0	1473	0	2541	2460	849	0	0
PD55345a	1114	160	0	0	1104	0	479	1042	599	0	0	0	1096	0	2465	721	908	0	0
PD55347a	1454	0	0	0	0	0	0	498	1840	0	0	0	1588	0	3067	0	1052	0	0
PD55348a	1391	203	0	1997	2116	296	0	174	865	0	0	0	1331	0	1178	2833	0	0	0
PD55349a	1591	242	0	0	2482	292	0	0	981	0	0	0	0	0	2612	0	1004	0	0
PD55351a	3161	0	0	2228	1190	0	844	2396	1671	0	0	0	1190	0	2742	1405	0	0	0
PD55352a	953	0	0	0	4041	0	1692	4807	0	0	901	0	3725	0	1830	0	0	0	0
PD55353a	1524	0	0	0	1374	0	289	521	1338	0	0	0	0	0	0	0	1036	0	0
PD55354a	1938	0	0	0	0	0	0	297	2825	0	0	0	6795	0	2614	0	1521	0	0
PD55355a	2243	0	0	0	0	0	0	139	1838	0	0	0	0	0	1531	0	0	0	0
PD55357a	1529	0	0	1183	0	0	0	0	1025	0	0	0	2097	0	945	0	0	0	0
PD55358a	1281	0	0	0	2761	0	2902	11068	0	0	0	0	3167	0	0	2933	0	0	0
PD55360a	744	0	0	0	0	0	0	81	723	0	273	0	557	0	701	0	0	0	0
PD55364a	2214	0	0	0	0	0	0	212	2519	0	0	0	0	0	1951	0	0	0	0
PD55365a	1078	0	0	0	0	0	0	0	707	890	0	0	0	0	895	0	0	0	0
PD55366a	1652	0	0	1114	0	0	0	0	771	0	0	0	0	0	1053	0	0	0	0
PD55367a	864	0	0	0	1893	0	0	304	0	0	0	0	0	3562	1514	0	865	0	0
PD55368a	2200	0	0	0	0	0	0	0	971	0	0	0	0	0	1484	0	0	0	0
PD55369a	962	164	0	1381	0	0	0	0	453	0	698	0	3961	0	878	0	1150	0	0
PD55370a	492	0	0	2912	0	0	274	452	0	0	1037	0	1683	0	2505	0	2651	1531	800
PD55373a	393	168	0	1113	747	0	0	0	0	0	0	0	0	0	0	938	0	0	0
PD55374a	1888	0	0	0	0	0	0	0	854	0	0	0	0	3112	1045	966	0	0	0
PD55375a	1830	0	0	1262	849	0	0	155	1149	0	0	0	1654	0	2195	0	1081	0	0
PD55376a	2066	0	0	0	986	0	345	918	677	0	0	0	0	0	1556	0	1039	0	1562
PD55377a	1652	0	0	1921	1040	0	0	0	1503	0	547	0	0	0	1282	0	0	0	0
PD55378a	2095	0	0	2055	0	0	0	0	1929	0	0	0	0	0	1987	0	0	0	0
PD55379a	1666	0	0	1108	0	0	0	258	1053	0	0	0	0	0	906	1033	609	0	0
PD55380a	1625	0	0	0	1242	0	1157	6875	0	0	0	0	1849	0	3238	0	1414	0	0
PD55381a	0	0	0	0	0	0	0	0	0	0	1010	0	6831	0	0	0	0	0	20235
PD55383a	1144	811	1900	0	0	1498	0	0	774	0	0	0	1755	0	1481	0	0	0	0
PD55384a	2037	0	0	0	0	0	0	0	1455	0	0	0	0	0	1992	0	0	0	0
PD55385a	1323	0	0	0	1191	0	481	1018	1883	0	0	0	3646	0	2382	0	962	0	0
PD55387a	2099	0	0	1509	0	0	0	0	1022	0	0	0	0	0	2104	0	0	0	0
PD55388a	2251	0	0	0	0	0	0	0	629	0	592	0	0	0	1283	0	0	0	0
PD55389a	1574	0	0	1779	673	0	0	0	1494	0	0	0	0	0	1692	732	358	0	0
PD55390a	2138	0	0	1899	1561	0	0	333	571	0	0	0	0	0	1961	0	865	0	0
PD55392a	1446	254	0	0	2481	384	0	0	1382	0	0	0	1823	0	2228	0	1624	0	851
PD55393a	2389	0	0	0	0	0	0	0	1505	0	0	0	0	0	3393	0	0	0	0
PD55394a	1493	0	0	1337	0	0	0	317	663	0	0	0	879	0	983	0	0	0	0
PD55396a	1016	0	0	2021	2585	0	0	0	0	0	0	0	0	3657	0	0	0	0	0
PD55397a	2288	0	0	2224	0	0	0	0	2985	0	0	0	1386	0	2024	0	0	0	0
PD55398a	1639	0	0	0	0	0	0	0	432	0	0	0	0	0	1299	0	0	0	0
PD55399a	957	0	0	1974	0	0	149	322	643	0	0	0	1672	0	1513	874	919	0	397
PD55400a	1477	0	0	0	761	0	0	0	1488	1532	0	0	0	0	1681	0	0	0	0
PD55403a	1207	0	0	0	0	0	175	178	1671	0	0	0	1813	0	2050	1795	0	0	0
PD55404a	1108	183	0	1724	862	393	0	0	802	0	0	0	1462	0	0	0	1404	0	0
PD55405a	2076	0	0	0	0	0	0	0	1502	0	0	0	0	0	2008	0	0	0	0
PD55406a	1521	458	4652	3488	3388	732	623	1102	2405	0	0	0	3199	0	2343	1637	1473	0	868
PD55407a	1918	237	0	0	580	0	0	0	737	0	0	0	0	0	1198	0	0	0	0
PD55409a	1479	0	0	2663	1497	0	0	218	1784	0	0	0	972	0	3758	0	999	0	0
PD55411a	1088	0	0	1554	0	0	0	176	994	0	0	0	1257	0	1105	0	0	0	1761
PD55413a	1713	0	0	0	1058	0	0	0	2771	0	959	0	0	0	2129	3497	0	0	0
PD55414a	806	0	0	1645	1201	0	141	529	558	0	0	0	0	0	892	0	660	0	0
PD55415a	1623	171	0	0	0	0	0	0	1939	0	0	0	963	0	2678	0	1363	0	0
PD55416a	1983	0	0	1336	1429	0	0	361	1067	0	0	0	864	0	1500	0	0	0	0
PD55418a	1575	0	0	0	1169	0	0	113	1317	0	409	0	0	0	1045	0	0	0	0
PD55419a	1784	0	0	0	0	0	0	0	656	0	0	0	0	0	1077	0	0	0	0
PD55420a	1380	451	4805	0	4474	675	333	1058	1262	3636	0	0	2209	0	3003	0	4531	0	924
PD55421a	2240	0	0	0	0	0	0	0	1597	0	0	0	0	0	2584	0	0	0	0
PD55422a	2276	0	0	0	0	0	0	0	2039	0	0	0	0	0	1593	0	0	0	0
PD55423a	1491	216	0	0	0	372	0	0	0	0	480	0	1918	0	1048	0	1040	0	0
PD55425a	1174	0	0	3745	2039	0	369	918	886	0	0	0	1923	0	3173	1407	1231	0	0
PD55426a	2499	0	0	1740	0	0	0	476	1544	0	0	0	1190	0	2208	0	1727	0	0
PD55428a	3097	0	0	0	1402	0	0	0	4057	0	0	0	0	0	2738	2733	0	0	0
PD55429a	2849	0	0	2330	1100	0	0	326	2035	0	0	0	2685	0	3247	0	1593	0	0
PD55430a	2001	0	0	1483	0	0	0	0	720	0	0	0	0	0	1604	0	0	0	0
PD55431a	1995	0	0	2000	1407	0	0	210	667	0	981	0	0	0	2205	0	529	0	0
PD55432a	1400	0	0	0	3152	0	2618	7995	2349	0	1498	0	6261	0	3669	4341	1882	0	0
PD55434a	2334	0	0	1717	0	0	0	0	1680	0	0	0	0	0	2105	833	0	0	0
PD55436a	2482	288	0	0	0	0	0	147	1981	0	0	0	0	0	2512	0	0	0	0
PD55437a	2886	0	0	2014	1934	0	242	863	1044	0	0	0	1670	0	2294	0	1638	0	0
PD55438a	2040	0	0	0	0	0	0	0	3240	0	0	0	0	0	2362	0	0	0	0
PD55440a	1846	0	0	0	0	0	0	0	707	0	0	0	1534	0	1134	1605	0	0	0
PD55441a	1594	0	0	0	0	0	0	361	1782	0	0	0	2040	0	2389	0	0	0	0
PD55442a	1608	0	0	1242	0	0	0	0	3041	0	0	0	0	0	1417	0	0	0	0
PD55443a	1517	0	0	0	1905	0	907	1649	1335	0	0	0	3243	0	2123	0	2287	0	693
PD55444a	2009	0	0	0	1489	0	0	137	1328	0	0	0	1561	0	0	0	0	0	0
PD55445a	2712	0	0	0	0	0	0	0	2087	0	0	0	1462	0	2210	0	0	0	0
PD55447a	2294	0	0	0	0	0	0	0	1247	0	0	0	0	0	2245	0	0	0	0
PD55451a	1017	136	0	0	1157	0	247	531	1206	0	0	0	961	0	2340	0	1032	0	0
PD55452a	2004	0	0	1857	1671	0	0	0	980	0	0	0	1050	0	2174	1336	0	0	0
PD55453a	1948	0	0	0	0	0	0	0	1541	0	0	0	0	0	810	955	0	0	0
PD55454a	750	0	0	2083	0	0	321	593	730	0	0	0	9022	0	1871	0	1074	0	0
PD55455a	1737	0	0	1577	1216	0	0	0	1047	0	0	0	2129	0	1473	0	0	0	0
PD55459a	2005	0	0	0	0	0	454	749	1807	0	0	0	3224	0	3662	0	0	0	0
PD55460a	1604	228	0	0	1466	279	0	0	1824	0	0	0	1318	0	2202	0	0	0	0
PD55461a	1337	0	0	0	0	0	0	0	1229	0	0	0	0	0	1803	0	0	0	0
PD55462a	1863	0	0	0	2130	0	0	212	763	0	1259	0	0	2239	1748	0	0	0	0
PD55463a	2155	0	0	0	0	0	0	0	6839	0	0	0	0	0	3899	0	0	0	0
PD55464a	2642	404	0	0	0	0	586	3867	4408	0	0	0	8039	0	7246	0	5945	0	0
PD55465a	2344	0	0	0	0	0	143	214	949	0	0	0	0	0	1939	0	0	0	0
PD55466a	2095	0	0	0	0	0	0	223	3314	0	0	0	0	0	1658	0	0	0	0
PD55468a	1691	0	0	1002	0	0	0	0	701	0	0	0	0	0	2473	0	0	0	0
PD55469a	2172	0	0	1878	1044	0	937	1946	2196	0	0	0	0	0	3777	1731	864	0	0
PD55470a	1605	0	0	0	0	0	0	0	448	0	0	0	0	0	1573	0	0	0	0
PD55471a	1893	0	0	1657	0	0	0	0	1865	0	0	0	0	0	2654	0	0	0	0
PD55472a	2036	0	0	1594	1072	0	0	169	651	0	0	0	0	0	0	0	0	0	0
PD55473a	1284	0	0	0	0	0	0	191	1640	0	0	0	0	0	2766	0	0	0	0
PD55474a	2093	0	0	0	0	0	0	0	4633	0	469	0	0	0	2668	0	0	0	0
PD55475a	1697	0	0	0	0	0	0	0	1385	0	0	0	0	0	1966	0	0	0	0
PD55476a	2028	0	0	0	976	0	0	0	1037	0	0	0	0	0	1635	783	0	0	0
PD55477a	2054	0	0	0	0	0	0	0	2937	0	0	0	0	0	1584	1474	0	0	0
PD55478a	1130	367	0	0	2193	413	0	0	1614	0	0	0	3105	0	1644	1949	0	1235	0
PD55479a	2125	0	0	0	0	0	0	0	5820	0	0	0	0	0	1915	2855	0	0	0
PD55480a	1998	0	0	0	0	0	0	0	818	0	0	0	0	0	1161	0	0	0	0
PD55481a	1507	0	0	0	0	0	151	555	1038	0	931	0	0	0	1080	0	1249	0	0
PD55482a	1738	0	0	0	0	0	802	2659	1313	0	0	0	1671	0	1555	0	0	0	0
PD55483a	2280	0	0	0	1091	0	392	970	2785	0	0	0	2119	0	2499	2295	824	0	0
PD55484a	2426	0	0	0	0	0	0	0	2738	0	0	0	0	0	2154	0	0	0	0
PD55486a	1448	0	0	0	1112	0	190	259	5065	0	0	0	0	0	0	979	0	0	0
PD55487a	1179	341	0	0	0	665	1034	4315	1938	0	0	0	1871	0	2958	0	0	0	0
PD55488a	2341	0	0	0	0	0	284	629	5231	0	0	0	1555	0	2021	0	0	0	0
PD55489a	2857	0	0	1872	0	0	214	432	2345	0	0	0	0	0	1558	2014	0	0	0
PD55491a	1312	0	0	0	0	0	968	1244	0	0	562	0	0	0	1745	0	0	0	0
PD55492a	2806	0	0	0	0	0	837	1871	3575	0	0	0	0	0	2598	0	0	0	0
PD55493a	2749	0	0	2009	0	0	0	492	978	0	0	0	1312	0	1644	0	0	0	0
PD55494a	2691	0	0	1866	0	0	0	0	4078	0	0	0	3057	0	2396	0	0	0	0
PD55495a	933	0	0	1150	0	0	0	0	647	0	0	0	0	0	1152	0	0	0	0
PD55496a	978	0	0	1241	543	0	0	113	497	0	0	0	1136	0	2128	0	994	0	0
PD55497a	2023	0	0	0	0	0	0	0	1351	0	0	0	0	0	4677	787	0	0	0
PD55498a	2014	0	0	0	0	0	0	0	964	0	0	0	0	0	1807	0	0	0	0
PD55500a	1857	0	0	0	0	0	1174	1799	1247	0	645	0	1715	0	1872	0	0	0	0
PD55501a	2096	0	0	1546	1265	0	0	190	744	0	0	0	943	0	1780	0	731	0	0
PD56036a	1116	0	0	0	0	0	0	0	624	0	0	0	0	0	1703	1645	0	0	0
PD56037a	3171	0	0	0	1449	0	0	268	4360	0	0	0	0	0	2614	3301	0	0	0
PD56038a	887	0	0	0	0	0	0	230	1178	0	0	0	0	9141	1531	3697	0	0	0
PD56040a	2354	0	0	1617	0	0	240	428	2984	0	0	0	0	0	2763	0	0	0	0
PD56041a	2004	0	0	2263	1549	0	0	0	2138	0	0	0	1132	0	1816	0	0	0	0
PD56045a	1881	174	0	0	889	0	267	879	1550	0	0	0	1022	0	1849	0	791	0	0
PD56046a	1247	199	0	0	1028	240	203	525	1237	0	502	0	0	0	3273	0	861	0	0
PD56048a	1300	543	0	0	5157	0	2793	12050	0	0	0	0	4874	3335	3572	0	4280	0	0
PD56049a	1408	0	0	0	2472	0	499	933	3492	3102	0	0	3725	0	2645	0	2669	0	1014
PD56050a	1890	0	0	0	2921	0	1842	5459	0	0	0	0	2073	0	2077	0	1577	0	0
PD56051a	2847	0	0	0	0	0	0	0	4736	0	0	0	2059	0	4023	0	1233	0	0
PD56052a	1965	187	0	0	809	270	0	251	2226	0	0	0	997	0	3417	1267	0	0	0
PD56053a	1777	0	0	0	0	0	0	0	954	0	0	0	989	0	1519	0	0	0	0
PD56054a	1724	0	0	1508	0	0	0	131	1610	0	0	0	918	0	1979	0	552	0	0
PD56055a	1831	134	0	0	0	0	0	0	1944	0	0	0	0	0	1918	994	0	0	0
PD56056a	1941	0	0	0	0	0	0	428	871	0	0	0	0	0	1444	0	0	0	0
PD56057a	2054	0	0	0	977	0	0	0	1373	0	0	0	1423	0	2479	0	627	0	0
PD56058a	1772	167	0	1262	2073	0	0	398	781	2239	0	0	0	0	1030	0	1859	838	0
PD56059a	2061	0	0	0	0	0	0	190	1875	0	0	0	0	0	2899	0	0	0	0
PD56060a	1427	0	0	1404	1048	0	169	715	533	0	0	0	0	0	878	0	473	0	0
PD56061a	1967	295	0	2442	2698	424	0	250	1310	0	0	0	0	0	1831	0	1068	0	0
PD56062a	1945	332	0	0	0	434	0	157	2177	0	0	0	1114	0	1586	0	0	0	0
PD56063a	961	0	0	0	610	0	0	0	886	0	0	0	623	0	1123	1615	0	0	0
PD56064a	2031	0	0	0	0	0	0	268	3038	0	628	0	0	0	2321	0	0	0	0
PD56066a	1931	0	0	0	0	0	0	177	1881	0	0	0	0	0	2489	1588	0	0	0
PD56073a	2184	0	0	1116	0	0	0	0	1519	1653	0	0	0	0	1797	0	0	0	0
PD56075a	1738	170	0	0	1368	0	0	0	1601	0	952	0	1172	0	1972	0	1359	822	0
PD56081a	1169	0	0	0	0	0	0	0	1271	0	0	0	2396	5570	1933	0	1128	0	0
PD56082a	1023	166	0	0	0	0	0	286	1650	0	804	0	1567	0	2675	0	1347	1747	428
PD56084a	2395	0	0	0	0	0	0	0	2205	0	0	0	722	0	2948	0	477	0	0
PD56085a	1698	0	0	3233	1489	0	0	0	1298	0	0	0	0	2948	1231	0	2538	0	0
PD56086a	2399	0	0	1448	0	0	0	0	2011	1443	0	0	0	0	1889	0	0	809	0
PD56087a	2548	0	0	2340	0	0	0	0	3967	0	0	0	2149	0	4615	1385	1204	0	0
PD56088a	1899	0	0	0	0	0	0	0	0	0	0	0	1882	0	2351	1491	1275	0	0
PD56091a	1966	0	0	0	550	0	0	0	611	2229	0	0	0	0	1989	0	375	0	0
PD56092a	1838	0	0	0	0	214	0	0	1021	0	402	0	0	0	1566	0	0	0	0
PD56093a	2338	0	0	0	1130	0	893	2649	3514	0	0	0	1003	0	1885	0	0	0	0
PD56094a	2544	0	0	0	0	0	0	395	4756	2698	0	0	0	0	2027	0	0	0	0
PD56095a	2202	0	0	0	0	0	0	448	3238	2070	0	0	0	0	2822	0	1779	0	0
PD56096a	1387	0	0	5845	11338	0	0	793	2495	0	0	0	7935	0	3277	0	4446	13072	2150
PD56098a	3369	0	0	0	0	0	0	0	1971	0	589	0	0	0	3338	0	0	0	0
PD56099a	2263	0	0	0	0	0	0	185	1015	0	0	0	1455	0	1975	0	0	0	0
PD56100a	2885	0	0	0	0	0	3168	7982	5451	0	0	0	3601	0	3932	0	2071	0	0
PD56101a	1856	0	0	1660	1526	0	0	0	1025	0	0	0	1287	0	2321	0	0	0	501
PD56103a	2231	0	0	2632	1946	0	0	0	4781	0	0	0	4491	0	3288	0	1440	0	0
PD56104a	2251	0	0	0	0	0	0	0	2765	0	0	0	0	0	2195	2910	0	0	0
PD56105a	1920	0	0	0	0	0	0	0	1238	0	0	0	1138	0	1840	2694	837	0	0
PD56106a	1843	0	0	1195	0	0	0	0	865	0	0	0	0	0	1282	0	0	0	0
PD56107a	2907	0	0	0	0	0	0	0	3142	0	0	0	0	0	2264	2101	0	0	0
PD56108a	1300	0	0	0	0	0	0	0	562	0	1041	0	0	0	1989	0	0	0	0
PD56111a	1404	0	0	0	0	0	0	0	1661	0	0	0	0	0	2652	0	0	0	0
PD56112a	2416	0	0	1624	0	0	0	0	1707	0	0	0	0	0	2346	0	0	0	0
PD56113a	1067	157	0	0	1209	0	0	0	1638	0	0	0	1054	1091	2165	0	0	0	0
PD56114a	987	0	0	0	0	0	764	3872	0	0	0	0	0	2834	1614	0	803	0	0
PD56115a	2066	0	0	0	1314	0	0	172	716	0	0	0	0	0	1990	1437	0	0	0
PD56118a	1475	0	0	0	769	0	0	355	978	0	0	0	0	0	1336	0	561	0	0
PD56119a	1300	0	0	0	0	0	4103	11272	2687	0	2625	0	18118	0	4543	0	2431	0	0
PD56121a	2803	0	0	4774	0	0	0	357	4513	0	0	0	0	0	5414	0	1544	0	0
PD56122a	2111	0	0	0	0	0	632	1326	549	2513	0	0	0	0	0	0	0	0	0
PD56123a	1267	223	0	1996	830	0	791	1365	1297	0	0	0	2341	0	1634	0	1138	0	0
PD56124a	2479	0	0	2339	1559	0	344	833	2394	0	0	0	1832	0	2032	2506	0	0	0
PD56125a	1806	0	0	1761	1753	0	470	1240	1759	0	0	0	3224	0	2199	0	1291	0	0
PD56126a	1691	166	0	0	0	0	0	143	531	0	0	0	1965	0	1652	0	1002	1438	405
PD56127a	2371	196	0	0	0	0	218	583	2937	0	0	0	1440	0	2471	1361	1513	0	0
PD56128a	1937	0	0	1523	704	0	0	0	1516	0	0	0	0	0	1656	0	849	0	0
PD56129a	2065	0	0	0	0	0	0	317	2125	0	0	0	0	0	1533	1502	0	0	0
PD56130a	2923	0	0	0	0	0	0	0	2046	0	0	0	0	0	3105	1559	0	0	0
PD56131a	3215	0	0	0	0	0	0	0	5657	0	0	0	0	0	1998	2071	0	0	0
PD56132a	1974	0	0	0	0	0	0	0	2982	0	927	0	0	0	2856	2041	0	0	0
PD56133a	3492	0	0	0	1179	0	0	0	1684	0	0	0	0	0	2254	0	1135	0	0
PD56134a	1083	0	0	0	1927	0	511	1270	1721	0	0	0	2175	0	2649	0	2356	1664	909
PD56137a	1867	0	0	0	1432	0	0	205	706	0	619	0	0	0	3005	0	1943	0	526
PD56139a	1420	0	0	0	0	0	0	0	1986	0	0	0	0	0	1000	0	0	0	0
PD56140a	891	0	0	0	0	0	225	356	1188	0	0	0	625	0	892	0	0	0	0
PD56143a	1922	223	0	2556	0	0	0	0	787	0	0	0	0	0	2414	0	1147	0	1885
PD56144a	1729	148	0	0	858	0	0	202	599	0	0	0	0	0	1639	0	731	0	0
PD56145a	1136	0	2257	0	2217	0	172	294	722	0	0	0	0	0	1484	0	613	0	0
PD56146a	1660	0	0	0	0	0	0	0	1289	0	0	0	0	0	1032	0	448	0	0
PD56147a	1888	0	0	0	0	0	173	583	1695	0	0	0	0	0	1352	891	0	0	0
PD56148a	2085	0	0	1087	0	0	0	96	824	0	0	0	0	0	959	0	0	0	0
PD56149a	2115	0	0	3911	0	0	343	323	1639	0	0	0	7259	0	1529	0	0	0	0
PD56150a	1022	0	0	0	0	0	0	100	420	0	0	0	0	0	854	0	0	0	0
PD56151a	2086	0	0	0	4789	0	325	929	2577	0	0	0	0	0	2511	0	1403	0	0
PD56152a	2146	0	0	0	1799	0	521	972	1373	0	0	0	3519	0	1981	2480	1107	0	0
PD56154a	1638	0	0	0	0	0	0	328	2135	0	0	0	0	0	1860	0	597	0	0
PD56155a	2138	0	0	0	0	0	0	203	2469	0	0	0	932	0	2644	0	1119	0	0
PD56156a	1773	0	0	0	0	0	0	0	1222	0	0	0	0	0	2326	0	0	0	0
PD56158a	1968	0	0	0	0	0	0	0	4347	0	0	0	0	0	3129	2616	0	0	0
PD56159a	1565	0	0	0	0	0	0	0	762	0	0	0	0	0	1137	0	0	0	0
PD56160a	1723	0	0	0	0	0	0	0	1214	0	0	0	705	0	1228	0	510	0	0
PD56163a	2493	0	0	3162	3042	0	0	212	1200	0	0	0	0	0	1595	1737	1403	0	0
PD56164a	1915	0	0	1666	1479	0	198	601	0	0	447	0	0	0	1275	0	642	0	0
PD56165a	2214	0	0	0	0	0	0	0	1428	1456	0	0	1454	0	1969	0	596	0	0
PD56169a	2484	0	0	0	1379	0	0	200	1506	0	0	0	0	0	1892	0	0	0	0
PD56171a	2125	0	0	0	0	0	0	0	1866	0	0	0	0	0	1391	0	0	0	0
PD56172a	1505	0	0	1501	0	0	0	0	519	0	1967	0	0	0	1020	0	629	0	0
PD56173a	1748	0	0	0	0	0	0	0	627	0	0	0	0	0	1117	0	0	0	0
PD56174a	2778	0	0	0	0	0	0	169	2164	0	665	0	0	0	2176	0	0	0	0
PD56176a	3027	0	0	0	0	0	0	0	3665	0	0	0	1182	0	2670	0	0	0	0
PD57090a	1599	0	0	0	0	0	155	326	735	0	918	0	0	0	1385	0	0	0	0
PD57091a	2388	0	0	1846	0	0	0	0	3287	0	0	0	1218	0	1619	0	0	0	0
PD57092a	860	0	0	0	0	0	0	0	885	986	0	0	0	0	917	0	0	0	0
PD57093a	1441	0	0	0	0	0	0	0	493	0	0	0	0	0	953	0	0	0	0
PD57094a	1477	0	0	0	0	0	0	0	0	0	1359	0	0	0	2924	2502	0	0	0
PD57095a	751	0	0	0	0	0	0	0	485	546	231	0	0	0	677	0	0	0	0
PD57097a	1928	0	0	2463	857	0	260	207	874	2583	0	0	1591	0	2229	0	777	0	0
PD57098a	1842	0	0	0	0	0	0	0	867	0	678	0	0	0	1424	2291	0	0	520
PD57099a	1231	288	0	0	0	0	386	674	1744	0	789	0	5559	0	1811	0	0	0	0
PD57100a	1542	0	0	0	0	0	0	0	1334	0	0	0	1815	0	1859	0	965	0	0
PD57101a	1482	112	0	0	0	0	0	0	770	0	0	0	0	0	1258	0	0	0	0
PD57104a	2533	0	0	0	0	0	0	0	4553	0	0	0	0	0	4476	0	0	0	0
PD57105a	1030	0	0	0	0	0	0	278	705	0	0	0	1557	0	2316	0	1583	0	0
PD57106a	2225	0	0	3118	2132	0	0	0	2151	0	0	0	0	0	3969	0	1502	0	0
PD57107a	1567	0	0	0	664	0	0	561	544	2311	0	0	0	0	2141	0	629	0	0
PD57109a	3015	0	0	0	0	0	0	213	539	0	394	0	723	0	1506	0	0	0	0
PD57110a	1400	0	0	0	0	0	175	395	1089	0	0	0	797	0	1508	0	0	0	0
PD57111a	357	204	0	0	0	206	0	0	364	0	861	0	728	0	700	0	0	627	0
PD57112a	1357	0	0	0	0	0	0	0	0	0	1464	0	0	0	1448	0	0	0	0
PD57113a	1065	0	0	0	0	0	0	0	924	0	0	1957	595	0	758	0	0	0	0
PD57114a	1767	0	0	1167	0	0	0	137	580	0	664	0	0	0	1545	978	0	0	0
PD57116a	1358	0	0	0	0	0	0	0	349	0	240	0	0	0	683	0	0	0	0
PD57118a	1245	0	0	0	0	0	0	0	591	0	0	0	1859	0	1181	0	0	0	0
PD57119a	1945	0	0	0	0	0	0	0	1028	0	0	0	890	0	2372	0	0	0	0
